# Supplementary material for: Multi‐proteomic analyses of 5xFAD mice reveal new molecular signatures of early‐stage Alzheimer's disease
Source: Aging Cell. 2024 Mar 4;23(6):e14137. doi: 10.1111/acel.14137 (PMC11166370; doi:10.1111/acel.14137)
Supplement: Supplementary file 2 — File S1. [file ACEL-23-e14137-s001.xlsx]

## Sheet: 3M_Cortex_WT-TG
Accession	Description	Log2Folds(normalized)	P-value	# AAs	MW [kDa]	calc. pI	Biological Process	Cellular Component	Molecular Function	Pfam IDs	Entrez Gene ID	Ensembl Gene ID	Gene Symbol	Chromosome	KEGG Pathways	Reactome Pathways	WikiPathways	# Protein Groups	Modifications
P16546-2	Isoform 2 of Spectrin alpha chain, non-erythrocytic 1 OS=Mus musculus OX=10090 GN=Sptan1	1.60836	5.46948e-53	2452	282.2	5.31	cell organization and biogenesis;regulation of biological process	cytoplasm;cytoskeleton;membrane	metal ion binding;protein binding	Pf00018, Pf00036, Pf00435, Pf07653, Pf08239, Pf08726, Pf12128, Pf13405, Pf13499, Pf14604	20740	ENSMUSG00000057738.13	Spna2; Sptan1	2			FAS pathway and Stress induction of HSP regulation	1
P21550	Beta-enolase OS=Mus musculus OX=10090 GN=Eno3 PE=1 SV=3	7.7711	3.07483e-25	434	47	7.18	metabolic process;response to stimulus	cytoplasm;cytosol;membrane	catalytic activity;metal ion binding;protein binding	Pf00113, Pf03952, Pf13378	13808	ENSMUSG00000060600.15	Eno3	11	RNA degradation; Metabolic pathways; Biosynthesis of amino acids; Glycolysis / Gluconeogenesis; HIF-1 signaling pathway; Carbon metabolism	Gluconeogenesis; Glycolysis	Glycolysis and Gluconeogenesis	1
P39053-6	Isoform 6 of Dynamin-1 OS=Mus musculus OX=10090 GN=Dnm1	-7.40257	7.77078e-20	864	97.2	7.74	cell communication;cell organization and biogenesis;metabolic process;regulation of biological process;response to stimulus;transport	cytoplasm;cytoskeleton;Golgi;membrane	catalytic activity;nucleotide binding;protein binding;RNA binding	Pf00169, Pf00350, Pf01031, Pf02212	13429	ENSMUSG00000026825.17	Dnm1	2	Endocytosis; Phospholipase D signaling pathway; Endocrine and other factor-regulated calcium reabsorption; Synaptic vesicle cycle; Bacterial invasion of epithelial cells		One carbon metabolism and related pathways; Primary Focal Segmental Glomerulosclerosis FSGS; IL-3 Signaling Pathway; EGFR1 Signaling Pathway	1
P62737	Actin, aortic smooth muscle OS=Mus musculus OX=10090 GN=Acta2 PE=1 SV=1	-7.18018	3.52922e-17	377	42	5.39	regulation of biological process;response to stimulus	cytoplasm;cytoskeleton	nucleotide binding;protein binding	Pf00022	11475	ENSMUSG00000035783.8	Acta2	19	Vascular smooth muscle contraction	Smooth Muscle Contraction	Striated Muscle Contraction; Myometrial Relaxation and Contraction Pathways	1
Q8BFZ3	Beta-actin-like protein 2 OS=Mus musculus OX=10090 GN=Actbl2 PE=1 SV=1	-7.03262	1.2598e-15	376	42	5.49		cytoplasm;cytoskeleton	nucleotide binding	Pf00022	238880	ENSMUSG00000055194.3	Actbl2	13				1
Q64332-2	Isoform IIb of Synapsin-2 OS=Mus musculus OX=10090 GN=Syn2	6.92048	1.508e-14	479	52.4	7.72	transport	membrane	catalytic activity;nucleotide binding;protein binding	Pf02078, Pf02750, Pf10581	20965	ENSMUSG00000009394.13	Syn2	6				1
P05214	Tubulin alpha-3 chain OS=Mus musculus OX=10090 GN=Tuba3a PE=1 SV=1	-0.953967	2.06493e-14	450	49.9	5.1	cell organization and biogenesis	cytoplasm;cytoskeleton;nucleus	catalytic activity;nucleotide binding;structural molecule activity	Pf00091, Pf03953	22147; 22144	ENSMUSG00000067338.6; ENSMUSG00000067702.5	Tuba3b; Tuba3a	6	Phagosome; Gap junction; Apoptosis	Intraflagellar transport; Hedgehog 'on' state; Hedgehog 'off' state		1
P63268	Actin, gamma-enteric smooth muscle OS=Mus musculus OX=10090 GN=Actg2 PE=1 SV=1	6.6336	3.90992e-12	376	41.9	5.48	regulation of biological process	cytoplasm;cytoskeleton	nucleotide binding	Pf00022	11468	ENSMUSG00000059430.14	Actg2	6	Vascular smooth muscle contraction	Smooth Muscle Contraction		1
Q810U4	Neuronal cell adhesion molecule OS=Mus musculus OX=10090 GN=Nrcam PE=1 SV=2	6.23767	1.72643e-09	1256	138.4	5.91	cell organization and biogenesis;cellular component movement;regulation of biological process	extracellular;membrane	protein binding	Pf00041, Pf00047, Pf07679, Pf08205, Pf13882, Pf13895, Pf13927	319504	ENSMUSG00000020598.16	Nrcam	12	Cell adhesion molecules (CAMs)	Neurofascin interactions		1
P61979-3	Isoform 3 of Heterogeneous nuclear ribonucleoprotein K OS=Mus musculus OX=10090 GN=Hnrnpk	6.1992	2.87299e-09	439	48.5	5.92	metabolic process;regulation of biological process;response to stimulus	cytoplasm;cytosol;membrane;mitochondrion;nucleus;spliceosomal complex	DNA binding;protein binding;RNA binding	Pf00013, Pf08067, Pf13014, Pf13083	15387	ENSMUSG00000021546.17	Hnrnpk	13			mRNA processing	1
Q64514-2	Isoform Short of Tripeptidyl-peptidase 2 OS=Mus musculus OX=10090 GN=Tpp2	5.84772	1.71352e-07	1249	138.4	6.38	metabolic process	cytoplasm;cytosol;nucleus	catalytic activity;protein binding	Pf00082, Pf12580, Pf13739	22019	ENSMUSG00000041763.14	Tpp2	1				1	Met-loss+Acetyl [N-Term]
P35803-3	Isoform 3 of Neuronal membrane glycoprotein M6-b OS=Mus musculus OX=10090 GN=Gpm6b	-5.81761	2.33805e-07	269	29.5	5.72	cell organization and biogenesis;regulation of biological process;transport	membrane		Pf01275	14758	ENSMUSG00000031342.17	Gpm6b	X				1	Met-loss [N-Term]
P35803-8	Isoform 8 of Neuronal membrane glycoprotein M6-b OS=Mus musculus OX=10090 GN=Gpm6b	5.69018	8.00314e-07	288	31.6	5.35	cell organization and biogenesis;regulation of biological process;transport	membrane		Pf01275	14758	ENSMUSG00000031342.17	Gpm6b	X				1
P04370-9	Isoform 9 of Myelin basic protein OS=Mus musculus OX=10090 GN=Mbp	0.726709	2.27107e-06	184	20.2	11.02	cell organization and biogenesis;metabolic process;regulation of biological process;response to stimulus	cytoplasm;membrane;nucleus	protein binding;structural molecule activity	Pf01669	17196	ENSMUSG00000041607.16	Mbp	18			Spinal Cord Injury; MAPK Cascade	1
Q9Z0P4-2	Isoform 2 of Paralemmin-1 OS=Mus musculus OX=10090 GN=Palm	-1.81761	9.08716e-06	339	36.7	4.84	cell organization and biogenesis;regulation of biological process;response to stimulus	cytoplasm;membrane;nucleus	protein binding	Pf03285	18483	ENSMUSG00000035863.14	Palm	10				1	Acetyl [N-Term]
P63087-2	Isoform 2 of Serine/threonine-protein phosphatase PP1-gamma catalytic subunit OS=Mus musculus OX=10090 GN=Ppp1cc	-5.40257	9.09448e-06	337	38.5	6.13	cell differentiation;metabolic process;regulation of biological process;response to stimulus	membrane;mitochondrion	catalytic activity;protein binding	Pf00149	19047; 434233	ENSMUSG00000004455.16	Ppp1cc; Gm5601	5; 7	Oxytocin signaling pathway; mRNA surveillance pathway; Herpes simplex infection; Regulation of actin cytoskeleton; Dopaminergic synapse; Focal adhesion; Insulin signaling pathway; Long-term potentiation; Amphetamine addiction; Hippo signaling pathway; Platelet activation; Insulin resistance; Oocyte meiosis; Proteoglycans in cancer; cGMP-PKG signaling pathway; Alcoholism; cAMP signaling pathway; V…		Insulin Signaling	1	Met-loss+Acetyl [N-Term]
P39054	Dynamin-2 OS=Mus musculus OX=10090 GN=Dnm2 PE=1 SV=2	5.31167	1.78061e-05	870	98.1	7.43	cell organization and biogenesis;metabolic process;regulation of biological process;response to stimulus;transport	cytoplasm;cytoskeleton;cytosol;endosome;Golgi;membrane;nucleus	catalytic activity;nucleotide binding;protein binding	Pf00169, Pf00350, Pf01031, Pf02212	13430	ENSMUSG00000033335.17	Dnm2	9	Endocytosis; Phospholipase D signaling pathway; Endocrine and other factor-regulated calcium reabsorption; Fc gamma R-mediated phagocytosis; Synaptic vesicle cycle; Bacterial invasion of epithelial cells	NOSTRIN mediated eNOS trafficking; Lysosome Vesicle Biogenesis; Toll Like Receptor 4 (TLR4) Cascade; Golgi Associated Vesicle Biogenesis; Formation of annular gap junctions; Recycling pathway of L1; MHC class II antigen presentation; Clathrin-mediated endocytosis	IL-5 Signaling Pathway	1
Q810U4-2	Isoform 2 of Neuronal cell adhesion molecule OS=Mus musculus OX=10090 GN=Nrcam	-1.59522	1.93008e-05	1186	131.2	6.06	cell organization and biogenesis;cellular component movement;regulation of biological process	extracellular;membrane	protein binding	Pf00041, Pf00047, Pf07679, Pf07686, Pf08205, Pf13882, Pf13895, Pf13927	319504	ENSMUSG00000020598.16	Nrcam	12				1
Q8CC35-3	Isoform 3 of Synaptopodin OS=Mus musculus OX=10090 GN=Synpo	-5.25818	2.60911e-05	690	74	9.2	cell organization and biogenesis;regulation of biological process;response to stimulus	cytoplasm;cytoskeleton;membrane;nucleus	protein binding		104027	ENSMUSG00000043079.17	Synpo	18			Primary Focal Segmental Glomerulosclerosis FSGS	1	Acetyl [N-Term]
P47757	F-actin-capping protein subunit beta OS=Mus musculus OX=10090 GN=Capzb PE=1 SV=3	5.15967	5.04777e-05	277	31.3	5.74	cell organization and biogenesis;regulation of biological process	cytoplasm;cytoskeleton;membrane	protein binding	Pf01115	12345	ENSMUSG00000028745.18	Capzb	4	Endocytosis	COPI-independent Golgi-to-ER retrograde traffic; COPI-mediated anterograde transport; MHC class II antigen presentation; Factors involved in megakaryocyte development and platelet production; HSP90 chaperone cycle for steroid hormone receptors (SHR)		1	Met-loss+Acetyl [N-Term]
Q9QXX4	Calcium-binding mitochondrial carrier protein Aralar2 OS=Mus musculus OX=10090 GN=Slc25a13 PE=1 SV=1	5.07721	8.51547e-05	676	74.4	8.6	metabolic process;response to stimulus;transport	membrane;mitochondrion	metal ion binding;transporter activity	Pf00153, Pf13499	50799	ENSMUSG00000015112.15	Slc25a13	6		Gluconeogenesis		1
Q3V132	ADP/ATP translocase 4 OS=Mus musculus OX=10090 GN=Slc25a31 PE=1 SV=1	5.07721	8.51547e-05	320	35.2	9.58	transport	membrane;mitochondrion;nucleus	transporter activity	Pf00153	73333	ENSMUSG00000069041.8	Slc25a31	3	HTLV-I infection; Huntington's disease; Parkinson's disease; cGMP-PKG signaling pathway; Calcium signaling pathway			1
P35803-5	Isoform 5 of Neuronal membrane glycoprotein M6-b OS=Mus musculus OX=10090 GN=Gpm6b	-5.01026	0.000127988	246	26.8	6.33	cell organization and biogenesis;regulation of biological process;transport	membrane		Pf01275	14758	ENSMUSG00000031342.17	Gpm6b	X				1	Met-loss [N-Term]
Q8R3V5-3	Isoform 3 of Endophilin-B2 OS=Mus musculus OX=10090 GN=Sh3glb2	4.98974	0.000143868	379	42.2	5.81		cytoplasm;cytosol	protein binding	Pf03114, Pf14604	227700	ENSMUSG00000026860.16	Sh3glb2	2				1
P35803-4	Isoform 4 of Neuronal membrane glycoprotein M6-b OS=Mus musculus OX=10090 GN=Gpm6b	4.89663	0.00024347	265	29	5.76	cell organization and biogenesis;regulation of biological process;transport	membrane		Pf01275	14758	ENSMUSG00000031342.17	Gpm6b	X				1
P33175	Kinesin heavy chain isoform 5A OS=Mus musculus OX=10090 GN=Kif5a PE=1 SV=3	4.7971	0.000412803	1027	116.9	5.94	cellular component movement;metabolic process;transport	cytoplasm;cytoskeleton;cytosol;membrane	catalytic activity;motor activity;nucleotide binding;protein binding	Pf00225, Pf04111, Pf04156, Pf12128	16572	ENSMUSG00000074657.5	Kif5a	10	Endocytosis; Dopaminergic synapse	RHO GTPases activate KTN1; Kinesins; COPI-dependent Golgi-to-ER retrograde traffic; MHC class II antigen presentation		1
P70333	Heterogeneous nuclear ribonucleoprotein H2 OS=Mus musculus OX=10090 GN=Hnrnph2 PE=1 SV=1	-4.7107	0.000637467	449	49.2	6.3		cytosol;membrane;nucleus	RNA binding	Pf00076, Pf08080, Pf14259	56258	ENSMUSG00000045427.13	Hnrnph2	X		mRNA Splicing - Major Pathway	mRNA processing	1
P19246	Neurofilament heavy polypeptide OS=Mus musculus OX=10090 GN=Nefh PE=1 SV=3	0.730825	0.000703032	1090	116.9	5.81	cell organization and biogenesis;regulation of biological process;response to stimulus	cytoplasm;mitochondrion;nucleus	protein binding;structural molecule activity	Pf00038, Pf03157, Pf07142, Pf10186, Pf10667, Pf15449	380684	ENSMUSG00000020396.8	Nefh	11	Amyotrophic lateral sclerosis (ALS)			1
P58774-2	Isoform 2 of Tropomyosin beta chain OS=Mus musculus OX=10090 GN=Tpm2	-4.59522	0.00109356	284	32.9	4.67	cell organization and biogenesis	cytoplasm;cytoskeleton	protein binding;structural molecule activity	Pf00261, Pf12718	22004	ENSMUSG00000028464.16	Tpm2	4			Striated Muscle Contraction	1
A2AQ07	Tubulin beta-1 chain OS=Mus musculus OX=10090 GN=Tubb1 PE=1 SV=1	-0.514023	0.00149778	451	50.4	5.07	cell organization and biogenesis	cytoplasm;cytoskeleton	catalytic activity;nucleotide binding;structural molecule activity	Pf00091, Pf03953	545486	ENSMUSG00000016255.5	Tubb1	2	Phagosome; Gap junction	Intraflagellar transport; Hedgehog 'on' state; Hedgehog 'off' state		1
Q8C8R3-7	Isoform 7 of Ankyrin-2 OS=Mus musculus OX=10090 GN=Ank2	-4.46969	0.00188132	454	49.5	9.48	cell communication;cell organization and biogenesis;cellular homeostasis;regulation of biological process;response to stimulus	cytoplasm;cytoskeleton;membrane	protein binding	Pf00023, Pf12796, Pf13606, Pf13637, Pf13857	109676	ENSMUSG00000032826.17	Ank2	3				1	Met-loss+Acetyl [N-Term]
Q91W97	Hexokinase HKDC1 OS=Mus musculus OX=10090 GN=Hkdc1 PE=2 SV=1	-4.46969	0.00188132	915	102.2	7.09	cellular homeostasis;metabolic process	cytosol;mitochondrion	catalytic activity;nucleotide binding	Pf00349, Pf03727	216019	ENSMUSG00000020080.8	Hkdc1	10	Neomycin, kanamycin and gentamicin biosynthesis; Type II diabetes mellitus; Carbohydrate digestion and absorption; Insulin signaling pathway; Metabolic pathways; Amino sugar and nucleotide sugar metabolism; Starch and sucrose metabolism; Glycolysis / Gluconeogenesis; HIF-1 signaling pathway; Carbon metabolism; Fructose and mannose metabolism; Galactose metabolism; Central carbon metabolism in can…			1
Q9JMH9	Unconventional myosin-XVIIIa OS=Mus musculus OX=10090 GN=Myo18a PE=1 SV=2	4.44918	0.00204068	2050	232.6	6.28	cell differentiation;cell organization and biogenesis;cellular component movement;metabolic process;regulation of biological process;transport	cytoplasm;cytoskeleton;Golgi;membrane	catalytic activity;motor activity;nucleotide binding;protein binding;RNA binding;structural molecule activity;transporter activity	Pf00038, Pf00063, Pf00595, Pf00769, Pf01496, Pf01576, Pf02463, Pf02841, Pf03962, Pf04111, Pf04156, Pf04502, Pf04615, Pf05483, Pf05557, Pf05622, Pf05667, Pf05701, Pf05911, Pf06160, Pf07111, Pf07888, Pf09726, Pf09728, Pf09730, Pf09755, Pf09787, Pf10174, Pf12128, Pf12889, Pf13166, Pf13514, Pf13851, Pf15397	360013	ENSMUSG00000000631.20	Myo18a	11				1
P04370-4	Isoform 4 of Myelin basic protein OS=Mus musculus OX=10090 GN=Mbp	0.422703	0.00278907	195	21.5	11.24	cell organization and biogenesis;metabolic process;regulation of biological process;response to stimulus	cytoplasm;membrane;nucleus	protein binding;structural molecule activity	Pf01669	17196	ENSMUSG00000041607.16	Mbp	18			Spinal Cord Injury; MAPK Cascade	1
P36916-2	Isoform 2 of Guanine nucleotide-binding protein-like 1 OS=Mus musculus OX=10090 GN=Gnl1	-4.33218	0.00324733	430	47.4	4.84	response to stimulus	nucleus	catalytic activity;nucleotide binding	Pf01926, Pf02421	14670		Gnl1	17				1	Acetyl [N-Term]
Q9QXZ0	Microtubule-actin cross-linking factor 1 OS=Mus musculus OX=10090 GN=Macf1 PE=1 SV=2	-1.37949	0.00349134	7354	831.4	5.43	cell organization and biogenesis;cellular component movement;regulation of biological process;response to stimulus;transport	cytoplasm;cytoskeleton;Golgi;membrane	catalytic activity;metal ion binding;motor activity;protein binding	Pf00036, Pf00307, Pf00435, Pf00681, Pf01576, Pf02187, Pf02463, Pf11971, Pf13499, Pf13514, Pf13833	11426		Macf1	4				1
P62715	Serine/threonine-protein phosphatase 2A catalytic subunit beta isoform OS=Mus musculus OX=10090 GN=Ppp2cb PE=1 SV=1	-1.07737	0.00395819	309	35.6	5.43	cell organization and biogenesis;metabolic process;regulation of biological process;response to stimulus	chromosome;cytoplasm;cytoskeleton;cytosol;nucleus	catalytic activity;metal ion binding;protein binding	Pf00149	19053	ENSMUSG00000009630.10	Ppp2cb	8	mRNA surveillance pathway; Chagas disease (American trypanosomiasis); Dopaminergic synapse; Hippo signaling pathway; Oocyte meiosis; Sphingolipid signaling pathway; Long-term depression; TGF-beta signaling pathway; Hepatitis C; PI3K-Akt signaling pathway; AMPK signaling pathway; Tight junction; Adrenergic signaling in cardiomyocytes	RAF activation; Interleukin-20 family signaling; Cyclin A/B1/B2 associated events during G2/M transition; Resolution of Sister Chromatid Cohesion; Separation of Sister Chromatids; Spry regulation of FGF signaling; Beta-catenin phosphorylation cascade; Activated TLR4 signalling; Signaling by GPCR; PI5P, PP2A and IER3 Regulate PI3K/AKT Signaling; Regulation of TP53 Degradation; CTLA4 inhibitory sig…	Exercise-induced Circadian Regulation; Focal Adhesion-PI3K-Akt-mTOR-signaling pathway; Glycogen Metabolism; IL-6 signaling Pathway; Exercise-induced Circadian Regulation; Wnt Signaling Pathway and Pluripotency	1
P16388	Potassium voltage-gated channel subfamily A member 1 OS=Mus musculus OX=10090 GN=Kcna1 PE=1 SV=1	1.52026	0.0043375	495	56.4	5.14	cell communication;cell organization and biogenesis;cell proliferation;regulation of biological process;response to stimulus;transport	cell surface;cytosol;endoplasmic reticulum;membrane	protein binding;transporter activity	Pf00520, Pf02214, Pf07885	16485	ENSMUSG00000047976.4	Kcna1	6		Voltage gated Potassium channels		1
Q80XI3	Eukaryotic translation initiation factor 4 gamma 3 OS=Mus musculus OX=10090 GN=Eif4g3 PE=1 SV=2	2.31167	0.00490261	1579	174.8	5.53	metabolic process;regulation of biological process		protein binding;RNA binding	Pf02020, Pf02847, Pf02854	230861		Eif4g3	4	Viral myocarditis; RNA transport		Translation Factors; mRNA processing	1
Q91VM5	RNA binding motif protein, X-linked-like-1 OS=Mus musculus OX=10090 GN=Rbmxl1 PE=2 SV=1	-4.18018	0.00562739	388	42.1	9.99	cell organization and biogenesis;metabolic process;regulation of biological process;response to stimulus	nucleus;spliceosomal complex	DNA binding;protein binding;RNA binding	Pf00076, Pf08081, Pf13893, Pf14259	19656	ENSMUSG00000037070.9	Rbmxl1	8	Spliceosome		mRNA processing	1	Met-loss+Acetyl [N-Term]
P32921-2	Isoform 2 of Tryptophan--tRNA ligase, cytoplasmic OS=Mus musculus OX=10090 GN=Wars1	4.15967	0.00601751	475	53.6	7.08	metabolic process;regulation of biological process	cytoplasm;cytosol;nucleus	catalytic activity;enzyme regulator activity;nucleotide binding;protein binding	Pf00458, Pf00579	22375	ENSMUSG00000021266.16	Wars	12			Tryptophan metabolism	1
Q8CIN4	Serine/threonine-protein kinase PAK 2 OS=Mus musculus OX=10090 GN=Pak2 PE=1 SV=1	-1.85825	0.00637676	524	57.9	5.77	cell death;cell organization and biogenesis;cellular component movement;metabolic process;regulation of biological process;response to stimulus	cytoplasm;cytosol;membrane;nucleus	catalytic activity;enzyme regulator activity;nucleotide binding;protein binding	Pf00069, Pf00786, Pf07714, Pf14531	224105	ENSMUSG00000022781.8	Pak2	16	ErbB signaling pathway; T cell receptor signaling pathway; Regulation of actin cytoskeleton; MAPK signaling pathway; Ras signaling pathway; Focal adhesion; Axon guidance; Renal cell carcinoma	RHO GTPases activate PAKs; VEGFR2 mediated vascular permeability; CD209 (DC-SIGN) signaling; CD28 dependent Vav1 pathway; MAPK6/MAPK4 signaling; Sema3A PAK dependent Axon repulsion; FCERI mediated MAPK activation; Generation of second messenger molecules	MAPK signaling pathway; Regulation of Actin Cytoskeleton; FAS pathway and Stress induction of HSP regulation; Integrin-mediated Cell Adhesion; Focal Adhesion	1
P70290	55 kDa erythrocyte membrane protein OS=Mus musculus OX=10090 GN=Mpp1 PE=1 SV=1	2.57471	0.00782964	466	52.2	7.2	regulation of biological process	cytoskeleton;membrane	protein binding	Pf00018, Pf00595, Pf00625, Pf07653, Pf13180, Pf14604	17524	ENSMUSG00000031402.12	Mpp1	X				1
Q61768	Kinesin-1 heavy chain OS=Mus musculus OX=10090 GN=Kif5b PE=1 SV=3	1.57471	0.00861517	963	109.5	6.44	cell differentiation;cell organization and biogenesis;cellular component movement;metabolic process;regulation of biological process;transport	cytoplasm;cytoskeleton;cytosol;membrane	catalytic activity;motor activity;nucleotide binding;protein binding	Pf00225, Pf01576, Pf02463, Pf03999, Pf04111, Pf04156, Pf05483, Pf05557, Pf05622, Pf06160, Pf07111, Pf07888, Pf10174, Pf12128, Pf13514, Pf14915	16573	ENSMUSG00000006740.13	Kif5b	18	Endocytosis; Dopaminergic synapse		Insulin Signaling	1
Q9D0L8	mRNA cap guanine-N7 methyltransferase OS=Mus musculus OX=10090 GN=Rnmt PE=1 SV=1	-4.01026	0.00979856	465	53.3	6.48	metabolic process	nucleus	catalytic activity;RNA binding	Pf03291	67897	ENSMUSG00000009535.13	Rnmt	18	mRNA surveillance pathway	mRNA Capping; RNA Pol II CTD phosphorylation and interaction with CE	mRNA processing	1
Q9CZS1	Aldehyde dehydrogenase X, mitochondrial OS=Mus musculus OX=10090 GN=Aldh1b1 PE=1 SV=1	-4.01026	0.00979856	519	57.5	7.02	metabolic process	mitochondrion;organelle lumen	catalytic activity	Pf00171	72535	ENSMUSG00000035561.5	Aldh1b1	4	Histidine metabolism; Pyruvate metabolism; Arginine and proline metabolism; Tryptophan metabolism; Valine, leucine and isoleucine degradation; Metabolic pathways; Lysine degradation; Fatty acid degradation; Glycolysis / Gluconeogenesis; beta-Alanine metabolism; Ascorbate and aldarate metabolism; Glycerolipid metabolism; Pentose and glucuronate interconversions	Ethanol oxidation		1
Q64487	Receptor-type tyrosine-protein phosphatase delta OS=Mus musculus OX=10090 GN=Ptprd PE=1 SV=3	-4.01026	0.00979856	1912	214.3	6.55	cell differentiation;cell organization and biogenesis;metabolic process;regulation of biological process	membrane	catalytic activity;protein binding	Pf00041, Pf00047, Pf00102, Pf07679, Pf13895, Pf13927, Pf14566	19266	ENSMUSG00000028399.18	Ptprd	4		Receptor-type tyrosine-protein phosphatases; Synaptic adhesion-like molecules		1
Q9Z268	RasGAP-activating-like protein 1 OS=Mus musculus OX=10090 GN=Rasal1 PE=1 SV=2	-0.975491	0.0102285	799	89.3	6.37	cell differentiation;regulation of biological process;response to stimulus	cytoplasm;cytosol;membrane	enzyme regulator activity;metal ion binding;protein binding	Pf00168, Pf00169, Pf00616, Pf00779	19415	ENSMUSG00000029602.11	Rasal1	5	Ras signaling pathway	Interleukin-20 family signaling; Regulation of RAS by GAPs		1
Q61011	Guanine nucleotide-binding protein G(I)/G(S)/G(T) subunit beta-3 OS=Mus musculus OX=10090 GN=Gnb3 PE=1 SV=2	3.98974	0.0104032	340	37.2	5.69	regulation of biological process;response to stimulus		catalytic activity;protein binding;signal transducer activity	Pf00400	14695	ENSMUSG00000023439.11	Gnb3	6	Morphine addiction; Cholinergic synapse; Retrograde endocannabinoid signaling; Dopaminergic synapse; Ras signaling pathway; GABAergic synapse; Chemokine signaling pathway; Glutamatergic synapse; Taste transduction; Pathways in cancer; Alcoholism; PI3K-Akt signaling pathway; Circadian entrainment; Serotonergic synapse	Glucagon signaling in metabolic regulation; Glucagon-like Peptide-1 (GLP1) regulates insulin secretion; Cooperation of PDCL (PhLP1) and TRiC/CCT in G-protein beta folding; Adrenaline,noradrenaline inhibits insulin secretion; Activation of G protein gated Potassium channels; Synthesis, secretion, and inactivation of Glucagon-like Peptide-1 (GLP-1); Vasopressin regulates renal water homeostasis via…	SIDS Susceptibility Pathways; Chemokine signaling pathway; G Protein Signaling Pathways; Focal Adhesion-PI3K-Akt-mTOR-signaling pathway; Myometrial Relaxation and Contraction Pathways; Calcium Regulation in the Cardiac Cell	1
Q8C854	Myelin expression factor 2 OS=Mus musculus OX=10090 GN=Myef2 PE=1 SV=1	3.98974	0.0104032	591	63.3	8.87	metabolic process;regulation of biological process	nucleus	DNA binding;RNA binding	Pf00076, Pf11608, Pf13893, Pf14259	17876	ENSMUSG00000027201.16	Myef2	2			Mitochondrial Gene Expression; MicroRNAs in Cardiomyocyte Hypertrophy; mRNA processing	1
Q62095	ATP-dependent RNA helicase DDX3Y OS=Mus musculus OX=10090 GN=Ddx3y PE=1 SV=2	3.98974	0.0104032	658	73.4	7.53	metabolic process;regulation of biological process	cytoplasm;cytosol;membrane;nucleus	catalytic activity;DNA binding;nucleotide binding;RNA binding	Pf00270, Pf00271, Pf04851	26900	ENSMUSG00000069045.11	Ddx3y	Y				1
Q148V7-2	Isoform 2 of RAB11-binding protein RELCH OS=Mus musculus OX=10090 GN=Relch	-1.1571	0.0105255	1192	131.8	5.29					227446		2310035C23Rik	1				1
Q8CIE6	Coatomer subunit alpha OS=Mus musculus OX=10090 GN=Copa PE=1 SV=2	1.44918	0.0111939	1224	138.3	7.65	regulation of biological process;transport	cytoplasm;extracellular;Golgi;membrane	protein binding;structural molecule activity	Pf00400, Pf04053, Pf06957	12847	ENSMUSG00000026553.17	Copa	1		COPI-mediated anterograde transport; COPI-dependent Golgi-to-ER retrograde traffic		1
P60710	Actin, cytoplasmic 1 OS=Mus musculus OX=10090 GN=Actb PE=1 SV=1	-0.257311	0.0141151	375	41.7	5.48	cell organization and biogenesis;response to stimulus	cytoplasm;cytoskeleton;cytosol;membrane;nucleus	DNA binding;nucleotide binding;protein binding	Pf00022	11461	ENSMUSG00000029580.14	Actb	5	Oxytocin signaling pathway; Leukocyte transendothelial migration; Hypertrophic cardiomyopathy (HCM); Regulation of actin cytoskeleton; Arrhythmogenic right ventricular cardiomyopathy (ARVC); Focal adhesion; Hippo signaling pathway; Platelet activation; Dilated cardiomyopathy; Adherens junction; Phagosome; Proteoglycans in cancer; Salmonella infection; Thyroid hormone signaling pathway; Rap1 signa…	Interaction between L1 and Ankyrins; DNA Damage Recognition in GG-NER; VEGFA-VEGFR2 Pathway; Adherens junctions interactions; UCH proteinases; Regulation of actin dynamics for phagocytic cup formation; B-WICH complex positively regulates rRNA expression; RHO GTPases activate IQGAPs; Formation of annular gap junctions; RHO GTPases Activate Formins; Recycling pathway of L1; RHO GTPases Activate WAS…	Myometrial Relaxation and Contraction Pathways; Regulation of Actin Cytoskeleton; Focal Adhesion	1	Met-loss+Acetyl [N-Term]
P08551	Neurofilament light polypeptide OS=Mus musculus OX=10090 GN=Nefl PE=1 SV=5	0.391557	0.0162156	543	61.5	4.64	cell organization and biogenesis;cellular component movement;regulation of biological process;response to stimulus;transport	cytoplasm	catalytic activity;motor activity;protein binding;structural molecule activity	Pf00038, Pf01576	18039	ENSMUSG00000022055.7	Nefl	14	Amyotrophic lateral sclerosis (ALS)	RAF/MAP kinase cascade; CREB phosphorylation through the activation of CaMKII; Ras activation uopn Ca2+ infux through NMDA receptor; Unblocking of NMDA receptor, glutamate binding and activation; Interleukin-20 family signaling		1	Met-loss+Acetyl [N-Term]
O08528	Hexokinase-2 OS=Mus musculus OX=10090 GN=Hk2 PE=1 SV=1	-3.81761	0.0171622	917	102.5	6.11	cell organization and biogenesis;cellular homeostasis;metabolic process;regulation of biological process;response to stimulus;transport	cytosol;membrane;mitochondrion	catalytic activity;nucleotide binding;protein binding	Pf00349, Pf03727	15277	ENSMUSG00000000628.10	Hk2	6	Neomycin, kanamycin and gentamicin biosynthesis; Type II diabetes mellitus; Carbohydrate digestion and absorption; Insulin signaling pathway; Metabolic pathways; Amino sugar and nucleotide sugar metabolism; Starch and sucrose metabolism; Glycolysis / Gluconeogenesis; HIF-1 signaling pathway; Carbon metabolism; Fructose and mannose metabolism; Galactose metabolism; Central carbon metabolism in can…	Glycolysis	Glycolysis and Gluconeogenesis	1
Q9CXT8	Mitochondrial-processing peptidase subunit beta OS=Mus musculus OX=10090 GN=Pmpcb PE=1 SV=1	3.7971	0.0180913	489	54.6	6.99	metabolic process	membrane;mitochondrion;organelle lumen	catalytic activity;metal ion binding	Pf00675, Pf05193	73078	ENSMUSG00000029017.13	Pmpcb	5		Processing of SMDT1		1
P58774	Tropomyosin beta chain OS=Mus musculus OX=10090 GN=Tpm2 PE=1 SV=1	3.7971	0.0180913	284	32.8	4.7	cell organization and biogenesis;regulation of biological process	cytoplasm;cytoskeleton	protein binding;structural molecule activity	Pf00261, Pf12718	22004	ENSMUSG00000028464.16	Tpm2	4	Hypertrophic cardiomyopathy (HCM); Dilated cardiomyopathy; Cardiac muscle contraction; Adrenergic signaling in cardiomyocytes	Striated Muscle Contraction; Smooth Muscle Contraction	Striated Muscle Contraction	1
Q8BTM8	Filamin-A OS=Mus musculus OX=10090 GN=Flna PE=1 SV=5	-3.01026	0.0190776	2647	281	6.04	cell organization and biogenesis;cellular component movement;metabolic process;regulation of biological process;response to stimulus;transport	cytoplasm;cytoskeleton;cytosol;membrane;nucleus	protein binding;RNA binding;signal transducer activity	Pf00307, Pf00630	192176	ENSMUSG00000031328.15	Flna	X		RHO GTPases activate PAKs; Cell-extracellular matrix interactions; Platelet degranulation ; GP1b-IX-V activation signalling	TNF-alpha NF-kB Signaling Pathway; MAPK signaling pathway; Focal Adhesion	1
Q4V9Z5	Seizure 6-like protein 2 OS=Mus musculus OX=10090 GN=Sez6l2 PE=1 SV=1	1.7971	0.0191829	910	97.4	4.87	cell organization and biogenesis;regulation of biological process;response to stimulus	endoplasmic reticulum;membrane		Pf00084, Pf00431	233878	ENSMUSG00000030683.11	Sez6l2	7				1
Q6X893	Choline transporter-like protein 1 OS=Mus musculus OX=10090 GN=Slc44a1 PE=1 SV=3	1.7971	0.0191829	653	73	8.75	transport	membrane;mitochondrion	transporter activity	Pf04515	100434	ENSMUSG00000028412.17	Slc44a1	4	Choline metabolism in cancer	Transport of bile salts and organic acids, metal ions and amine compounds; Synthesis of PC; Choline catabolism		1
Q5SYD0	Unconventional myosin-Id OS=Mus musculus OX=10090 GN=Myo1d PE=1 SV=1	1.7971	0.0191829	1006	116	9.41	regulation of biological process;transport	cytosol;endoplasmic reticulum;endosome;membrane	catalytic activity;motor activity;nucleotide binding;protein binding	Pf00063, Pf06017	338367	ENSMUSG00000035441.14	Myo1d	11				1
Q5DQR4	Syntaxin-binding protein 5-like OS=Mus musculus OX=10090 GN=Stxbp5l PE=1 SV=1	2.98974	0.0201961	1185	131.8	6.86	regulation of biological process;transport	cytoplasm;membrane	enzyme regulator activity;protein binding	Pf00957, Pf08366	207227	ENSMUSG00000022829.14	Stxbp5l	16				1
P57722	Poly(rC)-binding protein 3 OS=Mus musculus OX=10090 GN=Pcbp3 PE=1 SV=3	-1.21189	0.0224043	371	39.3	7.52	regulation of biological process	cytoplasm;cytosol;nucleus	DNA binding;RNA binding	Pf00013, Pf13014	59093	ENSMUSG00000001120.15	Pcbp3	10			mRNA processing	1
P63087	Serine/threonine-protein phosphatase PP1-gamma catalytic subunit OS=Mus musculus OX=10090 GN=Ppp1cc PE=1 SV=1	0.735987	0.0230455	323	37	6.54	cell differentiation;cell division;metabolic process;regulation of biological process;response to stimulus	chromosome;cytoplasm;membrane;mitochondrion;nucleus	catalytic activity;metal ion binding;protein binding;RNA binding	Pf00149	19047; 434233	ENSMUSG00000004455.16	Ppp1cc; Gm5601	5; 7	Oxytocin signaling pathway; mRNA surveillance pathway; Herpes simplex infection; Regulation of actin cytoskeleton; Dopaminergic synapse; Focal adhesion; Insulin signaling pathway; Long-term potentiation; Amphetamine addiction; Hippo signaling pathway; Platelet activation; Insulin resistance; Oocyte meiosis; Proteoglycans in cancer; cGMP-PKG signaling pathway; Alcoholism; cAMP signaling pathway; V…	Resolution of Sister Chromatid Cohesion; Amplification of signal from unattached kinetochores via a MAD2 inhibitory signal; Separation of Sister Chromatids; RHO GTPases Activate Formins	Insulin Signaling	1	Met-loss+Acetyl [N-Term]
P46097	Synaptotagmin-2 OS=Mus musculus OX=10090 GN=Syt2 PE=1 SV=1	0.767351	0.0236244	422	47.2	7.99	cell differentiation;cell organization and biogenesis;regulation of biological process;transport	cytoplasm;membrane	metal ion binding;protein binding	Pf00168	20980		Syt2	1				1
P28867	Protein kinase C delta type OS=Mus musculus OX=10090 GN=Prkcd PE=1 SV=3	1.57471	0.0264062	674	77.5	7.39	cell death;cell organization and biogenesis;cell proliferation;cellular component movement;defense response;metabolic process;regulation of biological process;response to stimulus;transport	cytoplasm;cytosol;endoplasmic reticulum;membrane;mitochondrion;nucleus	catalytic activity;enzyme regulator activity;metal ion binding;nucleotide binding;protein binding	Pf00069, Pf00130, Pf00433, Pf07714, Pf14531	18753	ENSMUSG00000021948.15	Prkcd	14	AGE-RAGE signaling pathway in diabetic complications; Type II diabetes mellitus; NOD-like receptor signaling pathway; Chemokine signaling pathway; Insulin resistance; Fc gamma R-mediated phagocytosis; Neurotrophin signaling pathway; Vascular smooth muscle contraction; GnRH signaling pathway; Tight junction; Estrogen signaling pathway; Inflammatory mediator regulation of TRP channels	Apoptotic cleavage of cellular proteins; CLEC7A (Dectin-1) signaling; Role of phospholipids in phagocytosis; HuR (ELAVL1) binds and stabilizes mRNA; Neutrophil degranulation; Gastrin-CREB signalling pathway via PKC and MAPK; Calmodulin induced events; Effects of PIP2 hydrolysis; VEGFR2 mediated cell proliferation; Interferon gamma signaling	Type II interferon signaling (IFNG); IL-5 Signaling Pathway; Chemokine signaling pathway; G Protein Signaling Pathways; Myometrial Relaxation and Contraction Pathways; IL-6 signaling Pathway; Wnt Signaling Pathway; Alpha6-Beta4 Integrin Signaling Pathway; MAPK signaling pathway; Calcium Regulation in the Cardiac Cell; Insulin Signaling; Wnt Signaling Pathway and Pluripotency	1
Q8VED5	Keratin, type II cytoskeletal 79 OS=Mus musculus OX=10090 GN=Krt79 PE=1 SV=2	-3.59522	0.0302842	531	57.5	7.69			catalytic activity;motor activity;protein binding;structural molecule activity	Pf00038, Pf01576, Pf13166	223917	ENSMUSG00000061397.7	Krt79	15		Formation of the cornified envelope		1
Q4V9Z5-2	Isoform 2 of Seizure 6-like protein 2 OS=Mus musculus OX=10090 GN=Sez6l2	-3.59522	0.0302842	923	99	4.84	cell organization and biogenesis;regulation of biological process;response to stimulus	endoplasmic reticulum;membrane		Pf00084, Pf00431	233878	ENSMUSG00000030683.11	Sez6l2	7				1
P63141	Potassium voltage-gated channel subfamily A member 2 OS=Mus musculus OX=10090 GN=Kcna2 PE=1 SV=1	0.94394	0.0304935	499	56.7	4.86	cell organization and biogenesis;regulation of biological process;response to stimulus;transport	endoplasmic reticulum;membrane	protein binding;transporter activity	Pf00520, Pf02214, Pf07885	16490	ENSMUSG00000040724.5	Kcna2	3		Voltage gated Potassium channels		1	Met-loss [N-Term]
P04370-11	Isoform 11 of Myelin basic protein OS=Mus musculus OX=10090 GN=Mbp	0.367381	0.0305369	176	19.5	11.56	cell organization and biogenesis;metabolic process;regulation of biological process;response to stimulus	cytoplasm;membrane;nucleus	protein binding;structural molecule activity	Pf01669	17196		Mbp	18			MAPK Cascade	1
P08556	GTPase NRas OS=Mus musculus OX=10090 GN=Nras PE=1 SV=1	3.57471	0.0316956	189	21.2	5.17	defense response;regulation of biological process;response to stimulus	Golgi;membrane	catalytic activity;nucleotide binding;protein binding	Pf00009, Pf00071, Pf02421, Pf08477	18176		Nras	3			Chemokine signaling pathway; G Protein Signaling Pathways; MAPK Cascade; Focal Adhesion-PI3K-Akt-mTOR-signaling pathway; MAPK signaling pathway; Regulation of Actin Cytoskeleton; EGFR1 Signaling Pathway	1
Q148V7	RAB11-binding protein RELCH OS=Mus musculus OX=10090 GN=Relch PE=1 SV=1	3.57471	0.0316956	1216	134.5	5.34			protein binding		227446		2310035C23Rik	1				1
Q99MR8	Methylcrotonoyl-CoA carboxylase subunit alpha, mitochondrial OS=Mus musculus OX=10090 GN=Mccc1 PE=1 SV=2	-2.81761	0.0330572	717	79.3	7.83	metabolic process	membrane;mitochondrion;organelle lumen	catalytic activity;metal ion binding;nucleotide binding	Pf00289, Pf00364, Pf01071, Pf02222, Pf02785, Pf02786, Pf07478, Pf13533, Pf13535, Pf15632	72039	ENSMUSG00000027709.9	Mccc1	3	Valine, leucine and isoleucine degradation; Metabolic pathways	Biotin transport and metabolism; Branched-chain amino acid catabolism		1
Q8BX10	Serine/threonine-protein phosphatase PGAM5, mitochondrial OS=Mus musculus OX=10090 GN=Pgam5 PE=1 SV=1	-2.81761	0.0330572	288	32	9.04	cell death;metabolic process;regulation of biological process;response to stimulus	membrane;mitochondrion	catalytic activity;enzyme regulator activity;protein binding;signal transducer activity	Pf00300	72542	ENSMUSG00000029500.16	Pgam5	5	TNF signaling pathway	Receptor Mediated Mitophagy		1
Q62148	Retinal dehydrogenase 2 OS=Mus musculus OX=10090 GN=Aldh1a2 PE=1 SV=2	1.86421	0.033603	518	56.6	5.74	cell differentiation;metabolic process;regulation of biological process;response to stimulus	cytoplasm;cytosol	catalytic activity	Pf00171, Pf05893	19378	ENSMUSG00000013584.5	Aldh1a2	9	Retinol metabolism; Metabolic pathways	RA biosynthesis pathway	Retinol metabolism; Tryptophan metabolism	1
Q9CR86	Calcium-regulated heat stable protein 1 OS=Mus musculus OX=10090 GN=Carhsp1 PE=1 SV=1	2.7971	0.0347483	148	16.1	8.21	regulation of biological process	cytoplasm;cytosol	DNA binding;protein binding;RNA binding	Pf00313	52502	ENSMUSG00000008393.8	Carhsp1	16				1
P50446	Keratin, type II cytoskeletal 6A OS=Mus musculus OX=10090 GN=Krt6a PE=1 SV=3	2.15967	0.0358342	553	59.3	7.94	cell organization and biogenesis;defense response;metabolic process;regulation of biological process;response to stimulus		catalytic activity;motor activity;structural molecule activity	Pf00038, Pf01576, Pf04111, Pf05957, Pf12128, Pf13166	16687	ENSMUSG00000058354.6	Krt6a	15		Formation of the cornified envelope		1
Q80TE7	Leucine-rich repeat-containing protein 7 OS=Mus musculus OX=10090 GN=Lrrc7 PE=1 SV=2	-1.49568	0.0375027	1490	166.8	6.61	regulation of biological process;response to stimulus	cytoplasm;cytoskeleton;membrane	protein binding	Pf00595, Pf12799, Pf13180, Pf13855	242274		Lrrc7	3				1
Q9D154	Leukocyte elastase inhibitor A OS=Mus musculus OX=10090 GN=Serpinb1a PE=1 SV=1	1.47517	0.0404366	379	42.5	6.21	regulation of biological process	cytoplasm;extracellular;membrane	enzyme regulator activity	Pf00079	66222	ENSMUSG00000044734.15	Serpinb1a	13	Amoebiasis	Neutrophil degranulation		1
Q6URW6	Myosin-14 OS=Mus musculus OX=10090 GN=Myh14 PE=1 SV=1	1.26985	0.0429866	2000	228.4	5.55	cell organization and biogenesis;cellular component movement;regulation of biological process;response to stimulus	cytoplasm;membrane	catalytic activity;motor activity;nucleotide binding;protein binding	Pf00063, Pf01576, Pf09726	71960	ENSMUSG00000030739.18	Myh14	7	Regulation of actin cytoskeleton; Tight junction	RHO GTPases activate PAKs		1
B1AZP2-2	Isoform 2 of Disks large-associated protein 4 OS=Mus musculus OX=10090 GN=Dlgap4	-1.59522	0.0439853	989	107.5	7.3	cell organization and biogenesis	membrane	protein binding	Pf03359	228836	ENSMUSG00000061689.15	Dlgap4	2				1
Q9R0N7	Synaptotagmin-7 OS=Mus musculus OX=10090 GN=Syt7 PE=1 SV=1	1.57471	0.0470562	403	45.4	9.28	cell organization and biogenesis;regulation of biological process;transport	cytosol;membrane;vacuole	metal ion binding;protein binding	Pf00168	54525	ENSMUSG00000024743.14	Syt7	19				1
Q8VD62	UPF0696 protein C11orf68 homolog OS=Mus musculus OX=10090 GN=Bles03 PE=1 SV=2	1.57471	0.0470562	298	31.8	6.1												1
Q8JZW4	Copine-5 OS=Mus musculus OX=10090 GN=Cpne5 PE=1 SV=1	-0.953673	0.0490012	593	65.6	5.77	cell differentiation		protein binding	Pf00168, Pf07002, Pf10138	240058	ENSMUSG00000024008.15	Cpne5	17				1
P12658	Calbindin OS=Mus musculus OX=10090 GN=Calb1 PE=1 SV=2	-0.868237	0.0497878	261	30	4.83	cellular homeostasis;regulation of biological process;response to stimulus	cytoplasm;cytosol;nucleus	metal ion binding	Pf00036, Pf13405, Pf13499	12307	ENSMUSG00000028222.2	Calb1	4	Endocrine and other factor-regulated calcium reabsorption			1
P62838	Ubiquitin-conjugating enzyme E2 D2 OS=Mus musculus OX=10090 GN=Ube2d2 PE=1 SV=1	-1.74722	0.0506682	147	16.7	7.83	metabolic process		catalytic activity;nucleotide binding;protein binding	Pf00179, Pf14461	56550	ENSMUSG00000091896.7	Ube2d2a	18	Ubiquitin mediated proteolysis; Protein processing in endoplasmic reticulum	E3 ubiquitin ligases ubiquitinate target proteins; Activated TLR4 signalling; FCERI mediated NF-kB activation; CLEC7A (Dectin-1) signaling; Oxygen-dependent proline hydroxylation of Hypoxia-inducible Factor Alpha; Downstream TCR signaling; Neddylation; IKK complex recruitment mediated by RIP1; Synthesis of active ubiquitin: roles of E1 and E2 enzymes	Proteasome Degradation	1
Q9Z2X1	Heterogeneous nuclear ribonucleoprotein F OS=Mus musculus OX=10090 GN=Hnrnpf PE=1 SV=3	1.31167	0.0514528	415	45.7	5.49	metabolic process;regulation of biological process	cytosol;membrane;nucleus;spliceosomal complex	protein binding;RNA binding	Pf00076, Pf08080, Pf14259	98758	ENSMUSG00000042079.13	Hnrnpf	6		mRNA Splicing - Major Pathway; FGFR2 alternative splicing	mRNA processing	1
P01942	Hemoglobin subunit alpha OS=Mus musculus OX=10090 GN=Hba PE=1 SV=2	-0.288857	0.0535734	142	15.1	8.22	response to stimulus;transport	membrane	antioxidant activity;catalytic activity;metal ion binding;protein binding;transporter activity	Pf00042	15122; 110257		Hba-a1; Hba-a2	11				1
P97855	Ras GTPase-activating protein-binding protein 1 OS=Mus musculus OX=10090 GN=G3bp1 PE=1 SV=1	-3.33218	0.0539603	465	51.8	5.59	metabolic process;regulation of biological process;transport	cytoplasm;cytosol;membrane;nucleus	catalytic activity;DNA binding;nucleotide binding;protein binding;RNA binding	Pf00076, Pf02136, Pf13893, Pf14259	27041	ENSMUSG00000018583.5	G3bp1	11			mRNA processing	1
P50171	Estradiol 17-beta-dehydrogenase 8 OS=Mus musculus OX=10090 GN=Hsd17b8 PE=1 SV=2	-3.33218	0.0539603	259	26.6	6.54	cell organization and biogenesis;metabolic process	membrane;mitochondrion;organelle lumen	catalytic activity;nucleotide binding	Pf00106, Pf08659, Pf13561	14979	ENSMUSG00000073422.10	H2-Ke6	17	Steroid hormone biosynthesis; Metabolic pathways	Fatty acyl-CoA biosynthesis		1
P70181	Phosphatidylinositol 4-phosphate 5-kinase type-1 beta OS=Mus musculus OX=10090 GN=Pip5k1b PE=1 SV=1	-3.33218	0.0539603	539	60.8	6.86	metabolic process	cytosol;membrane	catalytic activity;nucleotide binding;protein binding	Pf01504	18719	ENSMUSG00000024867.14	Pip5k1b	19	Endocytosis; Phospholipase D signaling pathway; Regulation of actin cytoskeleton; Metabolic pathways; Fc gamma R-mediated phagocytosis; Inositol phosphate metabolism; Choline metabolism in cancer; Phosphatidylinositol signaling system	Synthesis of PIPs at the plasma membrane; WNT mediated activation of DVL; PI5P, PP2A and IER3 Regulate PI3K/AKT Signaling	Regulation of Actin Cytoskeleton	1
Q91XD7	Protein disulfide isomerase Creld1 OS=Mus musculus OX=10090 GN=Creld1 PE=1 SV=1	-3.33218	0.0539603	420	45.7	5.02		membrane	metal ion binding	Pf07645, Pf11938	171508	ENSMUSG00000030284.11	Creld1	6				1
P0C6F1	Dynein heavy chain 2, axonemal OS=Mus musculus OX=10090 GN=Dnah2 PE=1 SV=1	-3.33218	0.0539603	4456	511.2	6.43	cellular component movement	cytoplasm;cytoskeleton	catalytic activity;motor activity;nucleotide binding;protein binding	Pf00004, Pf03028, Pf07728, Pf08385, Pf08393, Pf12774, Pf12775, Pf12777, Pf12780, Pf12781	327954	ENSMUSG00000005237.14	Dnah2; Dnahc2	11				1
Q9D358	Low molecular weight phosphotyrosine protein phosphatase OS=Mus musculus OX=10090 GN=Acp1 PE=1 SV=3	3.31167	0.0560711	158	18.2	6.74	metabolic process	cytoplasm;cytosol;membrane	catalytic activity	Pf01451	11431; 102642088	ENSMUSG00000044573.15	Acp1; LOC631286; LOC102642088	12; 10	Thiamine metabolism; Metabolic pathways; Adherens junction			1
Q99NB8	Ubiquilin-4 OS=Mus musculus OX=10090 GN=Ubqln4 PE=1 SV=1	3.31167	0.0560711	596	63.5	5.03	metabolic process;regulation of biological process	cytoplasm;cytosol;endoplasmic reticulum;membrane;nucleus;proteasome;vacuole	protein binding	Pf00240, Pf00627, Pf08817, Pf11976	94232	ENSMUSG00000008604.11	Ubqln4	3	Protein processing in endoplasmic reticulum			1
Q8BIF2	RNA binding protein fox-1 homolog 3 OS=Mus musculus OX=10090 GN=Rbfox3 PE=1 SV=2	3.31167	0.0560711	374	40.6	7.9	metabolic process;regulation of biological process	cytoplasm;nucleus	DNA binding;protein binding;RNA binding	Pf00076, Pf08777, Pf12414, Pf13893, Pf14259	52897	ENSMUSG00000025576.17	Rbfox3	11				1
A2ASZ8-5	Isoform 5 of Calcium-binding mitochondrial carrier protein SCaMC-2 OS=Mus musculus OX=10090 GN=Slc25a25	3.31167	0.0560711	501	56	8.87	metabolic process;response to stimulus;transport	membrane;mitochondrion	metal ion binding;transporter activity	Pf00153, Pf13405, Pf13499	227731	ENSMUSG00000026819.15	Slc25a25	2				1
Q6P4T2	U5 small nuclear ribonucleoprotein 200 kDa helicase OS=Mus musculus OX=10090 GN=Snrnp200 PE=1 SV=1	3.31167	0.0560711	2136	244.4	6.06	cell differentiation;metabolic process	membrane;nucleus;spliceosomal complex	catalytic activity;DNA binding;nucleotide binding;protein binding;RNA binding	Pf00270, Pf00271, Pf02889, Pf04851	320632	ENSMUSG00000003660.10	Snrnp200	2	Spliceosome	mRNA Splicing - Major Pathway; mRNA Splicing - Minor Pathway		1
Q9ESM3	Hyaluronan and proteoglycan link protein 2 OS=Mus musculus OX=10090 GN=Hapln2 PE=1 SV=1	3.31167	0.0560711	341	37.9	9.09	cell organization and biogenesis	extracellular	structural molecule activity	Pf00193, Pf07679, Pf07686	73940	ENSMUSG00000004894.10	Hapln2	3				1
Q9JI90	E3 ubiquitin-protein ligase RNF14 OS=Mus musculus OX=10090 GN=Rnf14 PE=1 SV=2	3.31167	0.0560711	485	54.9	4.7	metabolic process;regulation of biological process;response to stimulus	cytoplasm;cytosol;nucleus	catalytic activity;metal ion binding;protein binding	Pf00097, Pf01485, Pf05773, Pf13639, Pf14634	56736	ENSMUSG00000060450.13	Rnf14	18				1
Q9DBF1	Alpha-aminoadipic semialdehyde dehydrogenase OS=Mus musculus OX=10090 GN=Aldh7a1 PE=1 SV=4	3.31167	0.0560711	539	58.8	7.47	metabolic process	cytoplasm;cytosol;mitochondrion;nucleus	catalytic activity	Pf00171	110695	ENSMUSG00000053644.13	Aldh7a1	18	Histidine metabolism; Lysine biosynthesis; Pyruvate metabolism; Arginine and proline metabolism; Tryptophan metabolism; Valine, leucine and isoleucine degradation; Metabolic pathways; Lysine degradation; Fatty acid degradation; Biosynthesis of amino acids; Glycine, serine and threonine metabolism; Glycolysis / Gluconeogenesis; beta-Alanine metabolism; Ascorbate and aldarate metabolism; Glycerolip…	Lysine catabolism; Choline catabolism		1
Q99K10	Neuroligin-1 OS=Mus musculus OX=10090 GN=Nlgn1 PE=1 SV=2	3.31167	0.0560711	843	94.1	5.99	cell organization and biogenesis;metabolic process;regulation of biological process;response to stimulus;transport	cell surface;Golgi;membrane	catalytic activity;protein binding;receptor activity	Pf00135, Pf07859	192167	ENSMUSG00000063887.13	Nlgn1	3	Cell adhesion molecules (CAMs)	Neurexins and neuroligins	Serotonin and anxiety-related events	1
O08807	Peroxiredoxin-4 OS=Mus musculus OX=10090 GN=Prdx4 PE=1 SV=1	-2.01026	0.0563112	274	31	7.15	cell organization and biogenesis;cellular homeostasis;metabolic process;regulation of biological process	cytoplasm;cytosol;endoplasmic reticulum;mitochondrion;nucleus	antioxidant activity;catalytic activity;protein binding	Pf00578, Pf08534, Pf10417	53381	ENSMUSG00000025289.15	Prdx4	X		Neutrophil degranulation		1
Q9D7P6	Iron-sulfur cluster assembly enzyme ISCU, mitochondrial OS=Mus musculus OX=10090 GN=Iscu PE=1 SV=1	-2.01026	0.0563112	168	18.1	9.29	cell organization and biogenesis;cellular homeostasis;metabolic process	cytoplasm;cytosol;mitochondrion;organelle lumen	catalytic activity;metal ion binding;protein binding;structural molecule activity	Pf01592	66383	ENSMUSG00000025825.12	Iscu	5		Mitochondrial iron-sulfur cluster biogenesis		1
Q64332	Synapsin-2 OS=Mus musculus OX=10090 GN=Syn2 PE=1 SV=2	-0.363272	0.0574089	586	63.3	8.43	transport	membrane	catalytic activity;nucleotide binding;protein binding	Pf02078, Pf02750, Pf10581	20965	ENSMUSG00000009394.13	Syn2	6				1
P35436	Glutamate receptor ionotropic, NMDA 2A OS=Mus musculus OX=10090 GN=Grin2a PE=1 SV=2	-2.59522	0.0575331	1464	165.3	7.01	cell communication;cell differentiation;cell organization and biogenesis;cellular homeostasis;metabolic process;regulation of biological process;response to stimulus;transport	cell surface;endoplasmic reticulum;membrane	metal ion binding;protein binding;receptor activity;signal transducer activity;transporter activity	Pf00060, Pf00497, Pf01094, Pf10565, Pf10613	14811	ENSMUSG00000059003.12	Grin2a	16	Dopaminergic synapse; Ras signaling pathway; Amyotrophic lateral sclerosis (ALS); Long-term potentiation; Amphetamine addiction; Glutamatergic synapse; Cocaine addiction; Rap1 signaling pathway; Calcium signaling pathway; Alzheimer's disease; Alcoholism; cAMP signaling pathway; Nicotine addiction; Circadian entrainment; Neuroactive ligand-receptor interaction; Systemic lupus erythematosus	RAF/MAP kinase cascade; CREB phosphorylation through the activation of CaMKII; Ras activation uopn Ca2+ infux through NMDA receptor; Synaptic adhesion-like molecules; Unblocking of NMDA receptor, glutamate binding and activation; Interleukin-20 family signaling	Hypothetical Network for Drug Addiction; Alzheimers Disease	1
O08688	Calpain-5 OS=Mus musculus OX=10090 GN=Capn5 PE=1 SV=1	-2.59522	0.0575331	640	72.9	7.36	metabolic process	cell surface;cytoplasm	catalytic activity;protein binding	Pf00168, Pf00648, Pf01067	12337	ENSMUSG00000035547.14	Capn5	7			Integrin-mediated Cell Adhesion	1
P62835	Ras-related protein Rap-1A OS=Mus musculus OX=10090 GN=Rap1a PE=1 SV=1	0.989744	0.0581657	184	21	6.67	cellular homeostasis;regulation of biological process;response to stimulus;transport	cytoplasm;endosome;membrane	catalytic activity;nucleotide binding;protein binding;transporter activity	Pf00009, Pf00071, Pf08477	109905	ENSMUSG00000068798.10	Rap1a	3	Leukocyte transendothelial migration; MAPK signaling pathway; Pancreatic secretion; Ras signaling pathway; Focal adhesion; Long-term potentiation; Chemokine signaling pathway; Platelet activation; Neurotrophin signaling pathway; Rap1 signaling pathway; cAMP signaling pathway; Renal cell carcinoma	Neutrophil degranulation; Glucagon-like Peptide-1 (GLP1) regulates insulin secretion; Rap1 signalling; p130Cas linkage to MAPK signaling for integrins; ARMS-mediated activation; GRB2:SOS provides linkage to MAPK signaling for Integrins ; MET activates RAP1 and RAC1	Signaling of Hepatocyte Growth Factor Receptor; Chemokine signaling pathway; IL-3 Signaling Pathway; MAPK signaling pathway; Integrin-mediated Cell Adhesion; Focal Adhesion	1
Q9QYS9	Protein quaking OS=Mus musculus OX=10090 GN=Qki PE=1 SV=1	2.57471	0.0600495	341	37.6	8.56	cell differentiation;development;metabolic process;regulation of biological process;transport	cytoplasm;nucleus	protein binding;RNA binding	Pf00013, Pf13014	19317	ENSMUSG00000062078.14	Qk	17			Exercise-induced Circadian Regulation; mRNA processing; Exercise-induced Circadian Regulation	1
A2ALU4	Protein Shroom2 OS=Mus musculus OX=10090 GN=Shroom2 PE=1 SV=1	2.57471	0.0600495	1481	164.6	6.7	cell organization and biogenesis;cellular component movement;development;regulation of biological process;response to stimulus	cytoplasm;cytoskeleton;membrane	protein binding	Pf00595, Pf08687, Pf08688	110380	ENSMUSG00000045180.13	Shroom2	X	Tight junction			1
Q6P5E4	UDP-glucose:glycoprotein glucosyltransferase 1 OS=Mus musculus OX=10090 GN=Uggt1 PE=1 SV=4	2.57471	0.0600495	1551	176.3	5.62	metabolic process;regulation of biological process;response to stimulus	endoplasmic reticulum;organelle lumen	catalytic activity;protein binding	Pf06427	320011	ENSMUSG00000037470.14	Uggt1	1	Protein processing in endoplasmic reticulum	ER Quality Control Compartment (ERQC)		1
Q3UHX2	28 kDa heat- and acid-stable phosphoprotein OS=Mus musculus OX=10090 GN=Pdap1 PE=1 SV=1	1.36826	0.0614076	181	20.6	7.39	regulation of biological process;response to stimulus		protein binding;RNA binding	Pf10252	231887	ENSMUSG00000029623.14	Pdap1	5		Neutrophil degranulation		1
P10637-2	Isoform Tau-A of Microtubule-associated protein tau OS=Mus musculus OX=10090 GN=Mapt	0.431449	0.0622278	430	44.9	8.27	cell death;cell growth;cell organization and biogenesis;cellular component movement;metabolic process;regulation of biological process;response to stimulus;transport	cytoplasm;cytoskeleton;cytosol;membrane;nucleus	DNA binding;protein binding	Pf00418	17762	ENSMUSG00000018411.17	Mapt	11	MAPK signaling pathway; Alzheimer's disease		Alzheimers Disease; IL-6 signaling Pathway; MAPK signaling pathway	1
Q7TMB8	Cytoplasmic FMR1-interacting protein 1 OS=Mus musculus OX=10090 GN=Cyfip1 PE=1 SV=1	0.64182	0.0635294	1253	145.1	6.9	cell differentiation;cell growth;cell organization and biogenesis;development;regulation of biological process;response to stimulus	cytoplasm	protein binding;RNA binding	Pf05994, Pf07159	20430	ENSMUSG00000030447.15	Cyfip1	7	Regulation of actin cytoskeleton; RNA transport	RHO GTPases Activate WASPs and WAVEs; VEGFA-VEGFR2 Pathway; Neutrophil degranulation; Regulation of actin dynamics for phagocytic cup formation		1
Q60634	Flotillin-2 OS=Mus musculus OX=10090 GN=Flot2 PE=1 SV=2	-0.610649	0.065322	428	47	5.2	cell organization and biogenesis;regulation of biological process	cytoskeleton;endosome;membrane	protein binding	Pf01145	14252	ENSMUSG00000061981.14	Flot2	11	Insulin signaling pathway	Synaptic adhesion-like molecules	Dysregulated miRNA Targeting in Insulin/PI3K-AKT Signaling; Insulin Signaling	1
P60202	Myelin proteolipid protein OS=Mus musculus OX=10090 GN=Plp1 PE=1 SV=2	0.290498	0.0655732	277	30.1	8.35	cell differentiation;cell organization and biogenesis;defense response;metabolic process;regulation of biological process;response to stimulus	membrane	protein binding;structural molecule activity	Pf01275	18823	ENSMUSG00000031425.15	Plp1	X				1	Met-loss [N-Term]
P19096	Fatty acid synthase OS=Mus musculus OX=10090 GN=Fasn PE=1 SV=2	0.344586	0.0673933	2504	272.3	6.58	cell differentiation;metabolic process;response to stimulus	cytoplasm;cytosol;Golgi;membrane;mitochondrion	catalytic activity;nucleotide binding;protein binding;RNA binding	Pf00106, Pf00107, Pf00109, Pf00550, Pf00698, Pf00975, Pf02801, Pf08241, Pf08242, Pf08659, Pf12847, Pf13489, Pf13602, Pf13847, Pf14765	14104	ENSMUSG00000025153.9	Fasn	11	Fatty acid metabolism; Insulin signaling pathway; Metabolic pathways; AMPK signaling pathway; Fatty acid biosynthesis	ChREBP activates metabolic gene expression; Fatty acyl-CoA biosynthesis; Vitamin B5 (pantothenate) metabolism	Fatty Acid Biosynthesis; Dysregulated miRNA Targeting in Insulin/PI3K-AKT Signaling	1
Q9DCM0	Persulfide dioxygenase ETHE1, mitochondrial OS=Mus musculus OX=10090 GN=Ethe1 PE=1 SV=2	1.44918	0.0728712	254	27.7	7.23	metabolic process	cytoplasm;mitochondrion;nucleus;organelle lumen	catalytic activity;metal ion binding	Pf00753, Pf12706	66071	ENSMUSG00000064254.6	Ethe1	7	Sulfur metabolism	Sulfide oxidation to sulfate		1
Q8VE47	Ubiquitin-like modifier-activating enzyme 5 OS=Mus musculus OX=10090 GN=Uba5 PE=1 SV=2	1.21214	0.0762338	403	44.8	4.96	metabolic process;regulation of biological process;response to stimulus	cytoplasm;cytosol;nucleus	catalytic activity;metal ion binding;nucleotide binding	Pf00899	66663	ENSMUSG00000032557.12	Uba5	9		Antigen processing: Ubiquitination & Proteasome degradation		1
Q99KK2	N-acylneuraminate cytidylyltransferase OS=Mus musculus OX=10090 GN=Cmas PE=1 SV=2	-1.59522	0.0810937	432	48	8.1	metabolic process	membrane;nucleus	catalytic activity	Pf02348, Pf12804	12764		Cmas	6	Metabolic pathways; Amino sugar and nucleotide sugar metabolism			1
P63024	Vesicle-associated membrane protein 3 OS=Mus musculus OX=10090 GN=Vamp3 PE=1 SV=1	-0.716525	0.085033	103	11.5	8.5	cell organization and biogenesis;regulation of biological process;transport	cell surface;cytosol;endosome;membrane	protein binding	Pf00957	22319	ENSMUSG00000028955.3	Vamp3	4	Phagosome; SNARE interactions in vesicular transport	Retrograde transport at the Trans-Golgi-Network; Cargo recognition for clathrin-mediated endocytosis; ER-Phagosome pathway		1
Q8C522	Endonuclease domain-containing 1 protein OS=Mus musculus OX=10090 GN=Endod1 PE=1 SV=2	1.57471	0.0854782	501	55.2	6.16	metabolic process	extracellular;membrane	catalytic activity;metal ion binding	Pf01223	71946	ENSMUSG00000037419.9	Endod1	9		Platelet degranulation		1
Q9CQV6	Microtubule-associated proteins 1A/1B light chain 3B OS=Mus musculus OX=10090 GN=Map1lc3b PE=1 SV=3	1.57471	0.0854782	125	14.6	8.43	cell communication;cell organization and biogenesis;metabolic process;regulation of biological process;response to stimulus	cytoplasm;cytoskeleton;cytosol;membrane;mitochondrion;vacuole	protein binding	Pf02991, Pf04110	67443	ENSMUSG00000031812.16	Map1lc3b	8		Receptor Mediated Mitophagy; Macroautophagy; Pink/Parkin Mediated Mitophagy; TBC/RABGAPs		1
Q9D855	Cytochrome b-c1 complex subunit 7 OS=Mus musculus OX=10090 GN=Uqcrb PE=1 SV=3	0.511696	0.0873531	111	13.5	9.11	cell organization and biogenesis;metabolic process;transport	membrane;mitochondrion	catalytic activity;transporter activity	Pf02271	67530		Uqcrb	13			Electron Transport Chain	1
Q8C437	PEX5-related protein OS=Mus musculus OX=10090 GN=Pex5l PE=1 SV=2	0.783293	0.0900447	567	63.1	5.33	regulation of biological process;transport	cytoplasm;cytosol;membrane	protein binding;transporter activity	Pf00515, Pf13414, Pf13424, Pf13432	58869		Pex5l	3	Peroxisome			1
P16390	Potassium voltage-gated channel subfamily A member 3 OS=Mus musculus OX=10090 GN=Kcna3 PE=1 SV=3	-0.936256	0.0909494	528	58.5	5.33	cell organization and biogenesis;regulation of biological process;transport	membrane	protein binding;transporter activity	Pf00520, Pf02214, Pf07885	16491	ENSMUSG00000047959.4	Kcna3	3		Voltage gated Potassium channels		1
Q8R574	Phosphoribosyl pyrophosphate synthase-associated protein 2 OS=Mus musculus OX=10090 GN=Prpsap2 PE=1 SV=1	-0.936256	0.0909494	369	40.9	7.17	metabolic process		catalytic activity;metal ion binding	Pf13793, Pf14572	212627	ENSMUSG00000020528.14	Prpsap2	11				1
P23116	Eukaryotic translation initiation factor 3 subunit A OS=Mus musculus OX=10090 GN=Eif3a PE=1 SV=5	1.08928	0.0912302	1344	161.8	6.77	cell organization and biogenesis;metabolic process;regulation of biological process	cytoplasm;cytoskeleton;cytosol;membrane;nucleus	protein binding;RNA binding	Pf01399	13669	ENSMUSG00000024991.7	Eif3a	19	RNA transport	Formation of a pool of free 40S subunits; L13a-mediated translational silencing of Ceruloplasmin expression; Ribosomal scanning and start codon recognition; Formation of the ternary complex, and subsequently, the 43S complex; Translation initiation complex formation; GTP hydrolysis and joining of the 60S ribosomal subunit	Translation Factors	1
Q7TPR4	Alpha-actinin-1 OS=Mus musculus OX=10090 GN=Actn1 PE=1 SV=1	-0.282169	0.0923038	892	103	5.38	cell differentiation;cell organization and biogenesis;regulation of biological process	cytoplasm;cytoskeleton;membrane;nucleus	metal ion binding;protein binding;RNA binding	Pf00036, Pf00307, Pf00435, Pf08726, Pf11971, Pf13405, Pf13499	109711	ENSMUSG00000015143.15	Actn1	12	Leukocyte transendothelial migration; Regulation of actin cytoskeleton; Arrhythmogenic right ventricular cardiomyopathy (ARVC); Focal adhesion; Adherens junction; Tight junction; Systemic lupus erythematosus; Amoebiasis; Viral carcinogenesis	Platelet degranulation ; Regulation of cytoskeletal remodeling and cell spreading by IPP complex components	Regulation of Actin Cytoskeleton; Focal Adhesion	1
Q8BL66	Early endosome antigen 1 OS=Mus musculus OX=10090 GN=Eea1 PE=1 SV=2	1.25278	0.0923549	1411	160.8	5.77	cell organization and biogenesis;metabolic process;transport	cytoplasm;cytosol;endosome;membrane	metal ion binding;protein binding	Pf01363, Pf07888, Pf09726	216238	ENSMUSG00000036499.9	Eea1	10	Endocytosis; Tuberculosis; Phagosome	Toll Like Receptor 9 (TLR9) Cascade		1
P50544	Very long-chain specific acyl-CoA dehydrogenase, mitochondrial OS=Mus musculus OX=10090 GN=Acadvl PE=1 SV=3	1.25278	0.0923549	656	70.8	8.75	cell differentiation;metabolic process;regulation of biological process;response to stimulus	cytosol;membrane;mitochondrion;nucleus	catalytic activity;nucleotide binding	Pf00441, Pf02770, Pf02771, Pf08028	11370	ENSMUSG00000018574.14	Acadvl	11	Fatty acid metabolism; Metabolic pathways; Fatty acid degradation	Beta oxidation of palmitoyl-CoA to myristoyl-CoA	Fatty Acid Beta Oxidation; Mitochondrial LC-Fatty Acid Beta-Oxidation	1
Q5DQR4-3	Isoform 3 of Syntaxin-binding protein 5-like OS=Mus musculus OX=10090 GN=Stxbp5l	-1.81761	0.0934758	1161	128.8	6.76	regulation of biological process;transport	cytoplasm;membrane	enzyme regulator activity;protein binding	Pf00957, Pf08366	207227	ENSMUSG00000022829.14	Stxbp5l	16				1
Q922U2	Keratin, type II cytoskeletal 5 OS=Mus musculus OX=10090 GN=Krt5 PE=1 SV=1	-3.01026	0.0974252	580	61.7	7.75	metabolic process	cytoplasm;membrane;mitochondrion;nucleus	catalytic activity;motor activity;protein binding;structural molecule activity	Pf00038, Pf01576, Pf03961, Pf04111, Pf05957	110308	ENSMUSG00000061527.6	Krt5	15		Type I hemidesmosome assembly; Formation of the cornified envelope		1
P60670	Nuclear protein localization protein 4 homolog OS=Mus musculus OX=10090 GN=Nploc4 PE=1 SV=3	-3.01026	0.0974252	608	68	6.46	cell organization and biogenesis;metabolic process;regulation of biological process;transport	cytoplasm;cytosol;endoplasmic reticulum;membrane;nucleus	metal ion binding;protein binding	Pf05020, Pf05021, Pf11543	217365	ENSMUSG00000039703.15	Nploc4	11	Protein processing in endoplasmic reticulum	Translesion Synthesis by POLH		1
Q9EPU0	Regulator of nonsense transcripts 1 OS=Mus musculus OX=10090 GN=Upf1 PE=1 SV=2	-3.01026	0.0974252	1124	123.9	6.61	cell organization and biogenesis;cellular homeostasis;metabolic process;regulation of biological process;response to stimulus	chromosome;cytoplasm;cytosol;nucleus;spliceosomal complex	catalytic activity;DNA binding;metal ion binding;nucleotide binding;protein binding;RNA binding	Pf04851, Pf09416, Pf13086, Pf13087, Pf13245, Pf13604	19704	ENSMUSG00000058301.8	Upf1	8	mRNA surveillance pathway; RNA transport	Nonsense Mediated Decay (NMD) independent of the Exon Junction Complex (EJC); Nonsense Mediated Decay (NMD) enhanced by the Exon Junction Complex (EJC)		1
P70232	Neural cell adhesion molecule L1-like protein OS=Mus musculus OX=10090 GN=Chl1 PE=1 SV=2	-3.01026	0.0974252	1209	135	5.57	cell differentiation;cell organization and biogenesis;cellular component movement;development;regulation of biological process;response to stimulus	extracellular;membrane	protein binding	Pf00041, Pf00047, Pf07679, Pf07686, Pf13882, Pf13895, Pf13927	12661	ENSMUSG00000030077.11	Chl1	6			Splicing factor NOVA regulated synaptic proteins	1
P63030	Mitochondrial pyruvate carrier 1 OS=Mus musculus OX=10090 GN=Mpc1 PE=1 SV=1	-3.01026	0.0974252	109	12.4	9.61	metabolic process;transport	membrane;mitochondrion	catalytic activity;transporter activity	Pf01483, Pf03650	55951	ENSMUSG00000023861.17	Mpc1	17			Glycolysis and Gluconeogenesis	1
P15331	Peripherin OS=Mus musculus OX=10090 GN=Prph PE=1 SV=2	-3.01026	0.0974252	475	54.2	5.52	cell organization and biogenesis	membrane	protein binding;structural molecule activity	Pf00038, Pf04732	19132		Prph	15				1
Q02257	Junction plakoglobin OS=Mus musculus OX=10090 GN=Jup PE=1 SV=3	-3.01026	0.0974252	745	81.7	6.14	cell organization and biogenesis;cellular component movement;regulation of biological process;response to stimulus	cytoplasm;cytoskeleton;cytosol;membrane;nucleus	protein binding;signal transducer activity;structural molecule activity	Pf00514	16480	ENSMUSG00000001552.14	Jup	11	Acute myeloid leukemia; Arrhythmogenic right ventricular cardiomyopathy (ARVC); Transcriptional misregulation in cancer; Pathways in cancer	Formation of the cornified envelope; VEGFR2 mediated vascular permeability; Neutrophil degranulation; Adherens junctions interactions	Wnt Signaling Pathway NetPath	1
Q9JJV2-2	Isoform 2 of Profilin-2 OS=Mus musculus OX=10090 GN=Pfn2	-3.01026	0.0974252	146	15.7	6.99	cell organization and biogenesis;regulation of biological process	cytoplasm;cytoskeleton	catalytic activity;protein binding	Pf00235	18645		Pfn2	3				1
Q62417	Sorbin and SH3 domain-containing protein 1 OS=Mus musculus OX=10090 GN=Sorbs1 PE=1 SV=2	1.7971	0.0977191	1290	143	8.25	cell organization and biogenesis;regulation of biological process;response to stimulus;transport	cytoplasm;cytoskeleton;cytosol;membrane;nucleus	protein binding	Pf00018, Pf02208, Pf07653, Pf14604	20411		Sorbs1	19	PPAR signaling pathway; Insulin signaling pathway; Adherens junction		PPAR signaling pathway; Integrin-mediated Cell Adhesion; Insulin Signaling	1
P15388	Potassium voltage-gated channel subfamily C member 1 OS=Mus musculus OX=10090 GN=Kcnc1 PE=1 SV=1	1.7971	0.0977191	511	57.9	6.58	cell organization and biogenesis;regulation of biological process;response to stimulus;transport	cell surface;membrane	protein binding;transporter activity	Pf00520, Pf02214, Pf07885	16502	ENSMUSG00000058975.7	Kcnc1	7		Voltage gated Potassium channels		1
Q61036	Serine/threonine-protein kinase PAK 3 OS=Mus musculus OX=10090 GN=Pak3 PE=1 SV=2	0.915743	0.0985087	559	62.4	5.4	cell organization and biogenesis;cellular component movement;development;metabolic process;regulation of biological process;response to stimulus	cytoplasm;cytosol;endosome	catalytic activity;metal ion binding;nucleotide binding;protein binding	Pf00069, Pf00786, Pf07714, Pf14531	18481	ENSMUSG00000031284.16	Pak3	X	ErbB signaling pathway; T cell receptor signaling pathway; Regulation of actin cytoskeleton; Ras signaling pathway; Focal adhesion; Axon guidance; Renal cell carcinoma	RHO GTPases activate PAKs; VEGFR2 mediated vascular permeability; CD209 (DC-SIGN) signaling; CD28 dependent Vav1 pathway; MAPK6/MAPK4 signaling; Sema3A PAK dependent Axon repulsion; Ephrin signaling; Generation of second messenger molecules	G13 Signaling Pathway; Regulation of Actin Cytoskeleton; Integrin-mediated Cell Adhesion; Focal Adhesion	1
P55258	Ras-related protein Rab-8A OS=Mus musculus OX=10090 GN=Rab8a PE=1 SV=2	0.812866	0.0998977	207	23.7	9.07	cell organization and biogenesis;metabolic process;regulation of biological process;response to stimulus;transport	cytoplasm;cytoskeleton;endosome;Golgi;membrane	catalytic activity;nucleotide binding;protein binding	Pf00025, Pf00071, Pf08477	17274	ENSMUSG00000003037.16	Rab8a	8	Endocytosis; Pancreatic secretion; AMPK signaling pathway	Anchoring of the basal body to the plasma membrane; VxPx cargo-targeting to cilium; TBC/RABGAPs; Regulation of PLK1 Activity at G2/M Transition; RAB geranylgeranylation	Focal Adhesion-PI3K-Akt-mTOR-signaling pathway	1
Q3UHD9	Arf-GAP with GTPase, ANK repeat and PH domain-containing protein 2 OS=Mus musculus OX=10090 GN=Agap2 PE=1 SV=1	-0.787864	0.100148	1186	124.4	9.89	cell organization and biogenesis;regulation of biological process;response to stimulus;transport	cytoplasm;endosome;membrane;mitochondrion;nucleus	catalytic activity;enzyme regulator activity;metal ion binding;nucleotide binding;protein binding	Pf00023, Pf00071, Pf00169, Pf01412, Pf08477, Pf09547, Pf12796, Pf13637, Pf13857	216439; 105242480	ENSMUSG00000025422.9	Agap2; LOC105242480	10	FoxO signaling pathway; Endocytosis			1
Q8QZV4	Serine/threonine-protein kinase 32C OS=Mus musculus OX=10090 GN=Stk32c PE=1 SV=1	2.98974	0.10051	488	55.2	6.16	metabolic process;regulation of biological process;response to stimulus		catalytic activity;metal ion binding;nucleotide binding	Pf00069, Pf07714, Pf14531	57740	ENSMUSG00000015981.12; ENSMUSG00000111536.1	Stk32c	7; CHR_MG3251_PATCH				1
Q3UHC7	Disabled homolog 2-interacting protein OS=Mus musculus OX=10090 GN=Dab2ip PE=1 SV=1	2.98974	0.10051	1189	131.6	8.72	cell death;cell organization and biogenesis;cellular component movement;defense response;development;metabolic process;regulation of biological process;response to stimulus	cytoplasm;membrane	enzyme regulator activity;protein binding	Pf00168, Pf00169, Pf00616, Pf12004	69601	ENSMUSG00000026883.17	Dab2ip	2	TNF signaling pathway; Apoptosis	Interleukin-20 family signaling; Regulation of RAS by GAPs		1
P51855	Glutathione synthetase OS=Mus musculus OX=10090 GN=Gss PE=1 SV=1	2.98974	0.10051	474	52.2	5.8	metabolic process;response to stimulus	cytosol	catalytic activity;metal ion binding;nucleotide binding;protein binding	Pf03199, Pf03917	14854	ENSMUSG00000027610.17	Gss	2	Glutathione metabolism; Metabolic pathways; Cysteine and methionine metabolism	Glutathione synthesis and recycling	Metapathway biotransformation; Glutathione metabolism; One carbon metabolism and related pathways; Glutathione and one carbon metabolism	1
Q9ERB0	Synaptosomal-associated protein 29 OS=Mus musculus OX=10090 GN=Snap29 PE=1 SV=1	2.98974	0.10051	260	29.6	5.38	cell organization and biogenesis;metabolic process;transport	cytoplasm;cytosol;Golgi;membrane;vacuole	protein binding	Pf05739	67474	ENSMUSG00000022765.8	Snap29	16	SNARE interactions in vesicular transport	Neutrophil degranulation; Intra-Golgi traffic		1
O35316	Sodium- and chloride-dependent taurine transporter OS=Mus musculus OX=10090 GN=Slc6a6 PE=1 SV=2	2.98974	0.10051	621	69.8	7.23	transport	membrane	transporter activity	Pf00209	21366	ENSMUSG00000030096.8	Slc6a6	6		Amino acid transport across the plasma membrane; Na+/Cl- dependent neurotransmitter transporters		1
Q04863	Transcription factor RelB OS=Mus musculus OX=10090 GN=Relb PE=1 SV=2	2.98974	0.10051	558	60.3	5.76	cell differentiation;defense response;metabolic process;regulation of biological process;response to stimulus	cytoplasm;cytoskeleton;cytosol;nucleus	DNA binding;protein binding	Pf00554	19698	ENSMUSG00000002983.17	Relb	7	MAPK signaling pathway; Epstein-Barr virus infection; HTLV-I infection; Osteoclast differentiation; NF-kappa B signaling pathway	Dectin-1 mediated noncanonical NF-kB signaling; NIK-->noncanonical NF-kB signaling; CD209 (DC-SIGN) signaling	PluriNetWork; TNF-alpha NF-kB Signaling Pathway; EDA Signalling in Hair Follicle Development	1
P35922	Synaptic functional regulator FMR1 OS=Mus musculus OX=10090 GN=Fmr1 PE=1 SV=1	2.98974	0.10051	614	68.9	7.62	cellular component movement;metabolic process;regulation of biological process;response to stimulus;transport	chromosome;cytoplasm;cytosol;endoplasmic reticulum;membrane;nucleus	protein binding;RNA binding;translation regulator activity	Pf00013, Pf05641, Pf12235, Pf13014	14265		Fmr1	X			mRNA processing	1
Q921H8	3-ketoacyl-CoA thiolase A, peroxisomal OS=Mus musculus OX=10090 GN=Acaa1a PE=1 SV=1	2.98974	0.10051	424	43.9	8.44	metabolic process	membrane;mitochondrion	catalytic activity	Pf00108, Pf02803, Pf08541	113868	ENSMUSG00000036138.16	Acaa1a	9	PPAR signaling pathway; Fatty acid metabolism; Valine, leucine and isoleucine degradation; Metabolic pathways; Fatty acid degradation; alpha-Linolenic acid metabolism; Biosynthesis of unsaturated fatty acids; Peroxisome	Beta-oxidation of very long chain fatty acids; Neutrophil degranulation; alpha-linolenic acid (ALA) metabolism	PPAR signaling pathway	1
Q61423	Potassium voltage-gated channel subfamily A member 4 OS=Mus musculus OX=10090 GN=Kcna4 PE=1 SV=2	2.98974	0.10051	654	73.4	5.29	cell organization and biogenesis;regulation of biological process;transport	cell surface;endoplasmic reticulum;membrane	metal ion binding;protein binding;transporter activity	Pf00520, Pf02214, Pf07885, Pf07941	16492	ENSMUSG00000042604.5	Kcna4	2		Voltage gated Potassium channels		1
O35660	Glutathione S-transferase Mu 6 OS=Mus musculus OX=10090 GN=Gstm6 PE=1 SV=4	2.98974	0.10051	218	25.6	6.24	metabolic process	cytoplasm	catalytic activity;protein binding	Pf00043, Pf02798, Pf13410, Pf14497	14867	ENSMUSG00000068762.11	Gstm6	3	Glutathione metabolism; Platinum drug resistance; Drug metabolism - cytochrome P450; Chemical carcinogenesis; Metabolism of xenobiotics by cytochrome P450			1
Q8K1L5	E3 ubiquitin-protein ligase PPP1R11 OS=Mus musculus OX=10090 GN=Ppp1r11 PE=1 SV=1	-2.33218	0.10065	131	14.5	6.09	regulation of biological process	cytoplasm;nucleus	enzyme regulator activity;protein binding	Pf07491	76497		Ppp1r11	17				1
Q9CQJ6	Density-regulated protein OS=Mus musculus OX=10090 GN=Denr PE=1 SV=1	-2.33218	0.10065	198	22.2	5.3	cell organization and biogenesis;metabolic process	ribosome	RNA binding	Pf01253	68184	ENSMUSG00000023106.15	Denr	5				1
Q8CJ40	Rootletin OS=Mus musculus OX=10090 GN=Crocc PE=1 SV=2	-2.33218	0.10065	2009	226.8	5.55	cell organization and biogenesis;metabolic process;regulation of biological process	cytoplasm;cytoskeleton;cytosol;membrane	protein binding;structural molecule activity	Pf04111, Pf15035	230872	ENSMUSG00000040860.16	Crocc	4				1
A2A5R2	Brefeldin A-inhibited guanine nucleotide-exchange protein 2 OS=Mus musculus OX=10090 GN=Arfgef2 PE=1 SV=1	-2.33218	0.10065	1792	202.1	6.55	cell organization and biogenesis;metabolic process;regulation of biological process;response to stimulus;transport	cytoplasm;cytoskeleton;cytosol;endosome;Golgi;membrane	protein binding	Pf01369, Pf09324, Pf12783	99371	ENSMUSG00000074582.10	Arfgef2	2	Endocytosis			1
O08908	Phosphatidylinositol 3-kinase regulatory subunit beta OS=Mus musculus OX=10090 GN=Pik3r2 PE=1 SV=2	-2.33218	0.10065	722	81.2	6.07	cell organization and biogenesis;cellular homeostasis;regulation of biological process;response to stimulus;transport	nucleus	enzyme regulator activity;protein binding	Pf00017, Pf00620, Pf04156, Pf05010, Pf09311, Pf09731	18709	ENSMUSG00000031834.15; ENSMUSG00000111826.1	Pik3r2	8; CHR_MG190_MG3751_PATCH	Oxytocin signaling pathway; ErbB signaling pathway; FoxO signaling pathway; Leukocyte transendothelial migration; Acute myeloid leukemia; AGE-RAGE signaling pathway in diabetic complications; mTOR signaling pathway; Cholinergic synapse; Platinum drug resistance; Chagas disease (American trypanosomiasis); T cell receptor signaling pathway; Phospholipase D signaling pathway; Regulation of actin cyt…	Synthesis of PIPs at the plasma membrane; PI3K Cascade; Interleukin-7 signaling; Role of LAT2/NTAL/LAB on calcium mobilization; Role of phospholipids in phagocytosis; PI5P, PP2A and IER3 Regulate PI3K/AKT Signaling; VEGFA-VEGFR2 Pathway; Downstream signal transduction; Downstream TCR signaling; Rho GTPase cycle; DAP12 signaling; PI3K/AKT activation; Tie2 Signaling	IL-5 Signaling Pathway; MicroRNAs in Cardiomyocyte Hypertrophy; Chemokine signaling pathway; Delta-Notch Signaling Pathway; Focal Adhesion-PI3K-Akt-mTOR-signaling pathway; G13 Signaling Pathway; ESC Pluripotency Pathways; Microglia Pathogen Phagocytosis Pathway; IL-3 Signaling Pathway; IL-6 signaling Pathway; Kit Receptor Signaling Pathway; IL-2 Signaling Pathway; Alpha6-Beta4 Integrin Signaling …	1
Q8BIZ1	Ankyrin repeat and sterile alpha motif domain-containing protein 1B OS=Mus musculus OX=10090 GN=Anks1b PE=1 SV=3	-0.872753	0.101787	1259	139	6.29		cytoplasm;cytosol;membrane;nucleus	protein binding	Pf00023, Pf00536, Pf00640, Pf07647, Pf12796, Pf13606, Pf13637, Pf13857	77531		Anks1b	10				1
P70398	Probable ubiquitin carboxyl-terminal hydrolase FAF-X OS=Mus musculus OX=10090 GN=Usp9x PE=1 SV=2	-0.698312	0.103335	2559	290.5	5.87	cell division;cell growth;cellular component movement;metabolic process;regulation of biological process;response to stimulus	cytoplasm;membrane	catalytic activity;protein binding	Pf00443, Pf13423	22284		Usp9x	X				1
Q63836	Selenium-binding protein 2 OS=Mus musculus OX=10090 GN=Selenbp2 PE=1 SV=2	2.31167	0.104313	472	52.6	6.18	transport	cytoplasm;cytosol;membrane;nucleus		Pf05694, Pf10282	20342		Selenbp2	3			Selenium metabolism/Selenoproteins	1
Q8BGX2	Mitochondrial import inner membrane translocase subunit Tim29 OS=Mus musculus OX=10090 GN=Timm29 PE=1 SV=1	2.31167	0.104313	266	29.4	6.73	cell organization and biogenesis;transport	membrane;mitochondrion		Pf10171	69773	ENSMUSG00000048429.10	1810026J23Rik; Timm29	9				1
Q7TN99	Cytoplasmic polyadenylation element-binding protein 3 OS=Mus musculus OX=10090 GN=Cpeb3 PE=1 SV=1	2.31167	0.104313	716	78.3	7.42	metabolic process;regulation of biological process;response to stimulus	cytoplasm;membrane;nucleus	protein binding;RNA binding;translation regulator activity	Pf00076, Pf14259	208922		Cpeb3	19	Progesterone-mediated oocyte maturation; Oocyte meiosis; Dorso-ventral axis formation		mRNA processing	1
A2AG50	MAP7 domain-containing protein 2 OS=Mus musculus OX=10090 GN=Map7d2 PE=1 SV=1	2.31167	0.104313	781	86	8.81	cell organization and biogenesis	cytoskeleton	structural molecule activity	Pf05672	78283	ENSMUSG00000041020.14	Map7d2; Mtap7d2	X				1
Q8BSZ2	AP-3 complex subunit sigma-2 OS=Mus musculus OX=10090 GN=Ap3s2 PE=1 SV=1	2.31167	0.104313	193	22	5.22	cellular component movement;transport	Golgi;membrane	transporter activity	Pf01217	11778	ENSMUSG00000063801.7	Ap3s2	7	Lysosome			1
B2RPV6	Multimerin-1 OS=Mus musculus OX=10090 GN=Mmrn1 PE=1 SV=2	2.31167	0.104313	1210	136	7.71	coagulation	extracellular	metal ion binding;protein binding	Pf00008, Pf00386, Pf07546, Pf07974, Pf14753	70945		Mmrn1	6				1
Q6NVE8	WD repeat-containing protein 44 OS=Mus musculus OX=10090 GN=Wdr44 PE=1 SV=1	2.31167	0.104313	915	101.5	5.24	regulation of biological process	cytoplasm;cytosol;endosome;Golgi;membrane	protein binding	Pf00400	72404	ENSMUSG00000036769.14	Wdr44	X				1
Q8VHJ5	Serine/threonine-protein kinase MARK1 OS=Mus musculus OX=10090 GN=Mark1 PE=1 SV=2	-1.12573	0.104929	795	88.3	9.39	cell organization and biogenesis;cellular component movement;metabolic process;regulation of biological process;response to stimulus	cytoplasm;cytoskeleton;membrane	catalytic activity;metal ion binding;nucleotide binding	Pf00069, Pf00627, Pf02149, Pf07714, Pf14531	226778	ENSMUSG00000026620.11	Mark1	1				1
Q925I1	ATPase family AAA domain-containing protein 3 OS=Mus musculus OX=10090 GN=Atad3 PE=1 SV=1	-1.12573	0.104929	591	66.7	9.29	cell growth;regulation of biological process	membrane;mitochondrion	catalytic activity;nucleotide binding;RNA binding	Pf00004, Pf00910, Pf01078, Pf05707, Pf06745, Pf07728, Pf12037, Pf13207, Pf13401	108888	ENSMUSG00000029036.18	Atad3a	4		Neutrophil degranulation		1
P84096	Rho-related GTP-binding protein RhoG OS=Mus musculus OX=10090 GN=Rhog PE=1 SV=1	0.767351	0.109529	191	21.3	8.12	cell organization and biogenesis;cellular component movement;regulation of biological process;response to stimulus	membrane	catalytic activity;nucleotide binding;protein binding	Pf00025, Pf00071, Pf04670, Pf08477	56212	ENSMUSG00000073982.11	Rhog	7	Salmonella infection; Bacterial invasion of epithelial cells	RHO GTPases activate KTN1; Rho GTPase cycle; G alpha (12/13) signalling events; GPVI-mediated activation cascade; Neutrophil degranulation; Sema4D induced cell migration and growth-cone collapse		1
P20152	Vimentin OS=Mus musculus OX=10090 GN=Vim PE=1 SV=3	-0.425294	0.110227	466	53.7	5.12	cell differentiation;cell organization and biogenesis;metabolic process;regulation of biological process;response to stimulus	cytoplasm;cytoskeleton;cytosol;membrane	protein binding;RNA binding;structural molecule activity	Pf00038, Pf04111, Pf04156, Pf04732, Pf05622, Pf10186	22352	ENSMUSG00000026728.9	Vim	2	MicroRNAs in cancer; Epstein-Barr virus infection	Striated Muscle Contraction; Caspase-mediated cleavage of cytoskeletal proteins	Striated Muscle Contraction; Spinal Cord Injury; Primary Focal Segmental Glomerulosclerosis FSGS; Alpha6-Beta4 Integrin Signaling Pathway	1
Q9EQF6	Dihydropyrimidinase-related protein 5 OS=Mus musculus OX=10090 GN=Dpysl5 PE=1 SV=1	-0.560453	0.110812	564	61.5	7.09	cellular component movement	cytoplasm	catalytic activity;protein binding	Pf01979, Pf13147, Pf13594	65254	ENSMUSG00000029168.14	Dpysl5	5	Axon guidance	CRMPs in Sema3A signaling		1
Q62433	Protein NDRG1 OS=Mus musculus OX=10090 GN=Ndrg1 PE=1 SV=1	1.10522	0.111739	394	43	6.1	cell organization and biogenesis;regulation of biological process;response to stimulus	cytoplasm;cytoskeleton;cytosol;membrane;nucleus	protein binding	Pf00561, Pf03096, Pf12697	17988	ENSMUSG00000005125.12	Ndrg1	15				1
Q9WVL0	Maleylacetoacetate isomerase OS=Mus musculus OX=10090 GN=Gstz1 PE=1 SV=1	1.10522	0.111739	216	24.3	7.85	metabolic process	cytoplasm;mitochondrion	catalytic activity;protein binding	Pf00043, Pf02798, Pf13409, Pf13417	14874	ENSMUSG00000021033.10	Gstz1	12	Metabolic pathways; Tyrosine metabolism	Phenylalanine and tyrosine catabolism; Glutathione conjugation	Metapathway biotransformation	1
P28650	Adenylosuccinate synthetase isozyme 1 OS=Mus musculus OX=10090 GN=Adss1 PE=1 SV=2	1.31167	0.111772	457	50.2	8.43	metabolic process;response to stimulus	cytoplasm;membrane	catalytic activity;metal ion binding;nucleotide binding;protein binding	Pf00709	11565	ENSMUSG00000011148.13	Adssl1	12	Metabolic pathways; Purine metabolism; Alanine, aspartate and glutamate metabolism	Purine ribonucleoside monophosphate biosynthesis	Purine metabolism	1
O55137	Acyl-coenzyme A thioesterase 1 OS=Mus musculus OX=10090 GN=Acot1 PE=1 SV=1	1.31167	0.111772	419	46.1	6.58	metabolic process	cytoplasm;cytosol;mitochondrion	catalytic activity	Pf01738, Pf04775, Pf08840	26897	ENSMUSG00000072949.5	Acot1	12	Metabolic pathways; Fatty acid elongation; Biosynthesis of unsaturated fatty acids	Mitochondrial Fatty Acid Beta-Oxidation		1
Q8VEH3	ADP-ribosylation factor-like protein 8A OS=Mus musculus OX=10090 GN=Arl8a PE=1 SV=1	-0.927794	0.112498	186	21.4	7.77	cell division;regulation of biological process;response to stimulus	cytoplasm;endosome;membrane;vacuole	catalytic activity;nucleotide binding;protein binding;signal transducer activity	Pf00025, Pf00071, Pf00503, Pf04670, Pf08477, Pf09439	68724	ENSMUSG00000026426.10	Arl8a	1		Neutrophil degranulation		1
Q9CX56	26S proteasome non-ATPase regulatory subunit 8 OS=Mus musculus OX=10090 GN=Psmd8 PE=1 SV=2	-0.927794	0.112498	353	39.9	9.58	cell organization and biogenesis;metabolic process;regulation of biological process	cytosol;nucleus;proteasome		Pf03399, Pf10075	57296	ENSMUSG00000030591.17	Psmd8	7	Proteasome; Epstein-Barr virus infection	The role of GTSE1 in G2/M progression after G2 checkpoint; CDT1 association with the CDC6:ORC:origin complex; Ubiquitin Mediated Degradation of Phosphorylated Cdc25A; RUNX1 regulates transcription of genes involved in differentiation of HSCs; Degradation of beta-catenin by the destruction complex; Autodegradation of the E3 ubiquitin ligase COP1; UCH proteinases; MAPK6/MAPK4 signaling; SCF-beta-Tr…	Proteasome Degradation	1
G5E8K5	Ankyrin-3 OS=Mus musculus OX=10090 GN=Ank3 PE=1 SV=1	0.41157	0.114824	1961	213.9	6.7	cell organization and biogenesis;cellular component movement;regulation of biological process;response to stimulus;transport	cell surface;cytoplasm;cytoskeleton;endoplasmic reticulum;membrane;vacuole	protein binding;structural molecule activity	Pf00023, Pf00531, Pf00791, Pf12796, Pf13606, Pf13637, Pf13857	11735	ENSMUSG00000069601.14	Ank3	10	Proteoglycans in cancer	COPI-mediated anterograde transport	Splicing factor NOVA regulated synaptic proteins	1
Q8QZS1	3-hydroxyisobutyryl-CoA hydrolase, mitochondrial OS=Mus musculus OX=10090 GN=Hibch PE=1 SV=1	0.726709	0.119075	385	43	8.06	metabolic process	mitochondrion	catalytic activity	Pf00378, Pf13766	227095	ENSMUSG00000041426.12	Hibch	1	Valine, leucine and isoleucine degradation; Metabolic pathways; beta-Alanine metabolism; Propanoate metabolism; Carbon metabolism	Branched-chain amino acid catabolism		1
Q8BG51	Mitochondrial Rho GTPase 1 OS=Mus musculus OX=10090 GN=Rhot1 PE=1 SV=1	0.907282	0.120946	631	72.2	6.49	cell organization and biogenesis;cellular component movement;cellular homeostasis;regulation of biological process;response to stimulus;transport	membrane;mitochondrion	catalytic activity;metal ion binding;nucleotide binding	Pf00071, Pf08355, Pf08356, Pf08477	59040	ENSMUSG00000017686.16	Rhot1	11		Ub-specific processing proteases; Rho GTPase cycle		1
Q9CPW0	Contactin-associated protein-like 2 OS=Mus musculus OX=10090 GN=Cntnap2 PE=1 SV=2	0.648707	0.12197	1332	148.1	6.77	cell organization and biogenesis;response to stimulus	cell surface;endosome;Golgi;membrane	protein binding;structural molecule activity	Pf00008, Pf00054, Pf00754, Pf01410, Pf02210, Pf13385	66797		Cntnap2	6	Cell adhesion molecules (CAMs)			1
Q9EP69	Phosphatidylinositol-3-phosphatase SAC1 OS=Mus musculus OX=10090 GN=Sacm1l PE=1 SV=1	0.797099	0.122035	587	66.9	7.3	metabolic process	endoplasmic reticulum;Golgi;membrane	catalytic activity;receptor activity;signal transducer activity	Pf02383	83493	ENSMUSG00000025240.9	Sacm1l	9		Synthesis of PIPs at the Golgi membrane; Synthesis of PIPs at the ER membrane		1	Met-loss+Acetyl [N-Term]
A2AQ25	Sickle tail protein OS=Mus musculus OX=10090 GN=Skt PE=1 SV=1	0.797099	0.122035	1946	212.9	7.77	development	cytoplasm	protein binding		208618	ENSMUSG00000036617.16	Etl4	2				1
Q8BYM5	Neuroligin-3 OS=Mus musculus OX=10090 GN=Nlgn3 PE=1 SV=2	-1.01026	0.122631	825	91.1	5.8	cell differentiation;cell growth;cell organization and biogenesis;metabolic process;regulation of biological process;response to stimulus;transport	cell surface;membrane	catalytic activity;protein binding;receptor activity	Pf00135, Pf07859	245537	ENSMUSG00000031302.16	Nlgn3	X	Cell adhesion molecules (CAMs)	Neurexins and neuroligins		1
Q9D0R2	Threonine--tRNA ligase 1, cytoplasmic OS=Mus musculus OX=10090 GN=Tars1 PE=1 SV=2	-1.01026	0.122631	722	83.3	7.36	metabolic process	cytoplasm;cytoskeleton;cytosol	catalytic activity;nucleotide binding	Pf00587, Pf02824, Pf03129, Pf07973	110960	ENSMUSG00000022241.5	Tars	15	Aminoacyl-tRNA biosynthesis			1
Q3UNH4	G protein-regulated inducer of neurite outgrowth 1 OS=Mus musculus OX=10090 GN=Gprin1 PE=1 SV=2	-0.450829	0.122847	932	95.4	7.93	cell organization and biogenesis	membrane	protein binding	Pf15235	26913	ENSMUSG00000069227.4	Gprin1	13				1
P17710	Hexokinase-1 OS=Mus musculus OX=10090 GN=Hk1 PE=1 SV=3	-0.202901	0.123931	974	108.2	6.8	cellular homeostasis;metabolic process;regulation of biological process;response to stimulus	cytosol;membrane;mitochondrion	catalytic activity;nucleotide binding;protein binding	Pf00349, Pf03727	15275		Hk1	10		Glycolysis	Glucuronidation; Glycolysis and Gluconeogenesis	1
Q9DBF1-2	Isoform 2 of Alpha-aminoadipic semialdehyde dehydrogenase OS=Mus musculus OX=10090 GN=Aldh7a1	-0.515492	0.125546	511	55.6	6.4	metabolic process	cytoplasm;cytosol;mitochondrion;nucleus	catalytic activity	Pf00171	110695	ENSMUSG00000053644.13	Aldh7a1	18				1	Met-loss+Acetyl [N-Term]
Q08331	Calretinin OS=Mus musculus OX=10090 GN=Calb2 PE=1 SV=3	-0.858253	0.125849	271	31.4	5.02	cellular homeostasis	cytoplasm;cytosol;nucleus	metal ion binding	Pf00036, Pf13405, Pf13499	12308	ENSMUSG00000003657.9	Calb2	8				1
Q91ZR1	Ras-related protein Rab-4B OS=Mus musculus OX=10090 GN=Rab4b PE=1 SV=2	-0.858253	0.125849	213	23.6	6.06	regulation of biological process;response to stimulus;transport	endosome;membrane;mitochondrion	catalytic activity;nucleotide binding	Pf00009, Pf00025, Pf00071, Pf04670, Pf08477	19342	ENSMUSG00000053291.15	Rab4b	7		Neutrophil degranulation		1
Q9R0N7-3	Isoform 3 of Synaptotagmin-7 OS=Mus musculus OX=10090 GN=Syt7	-0.858253	0.125849	447	50.6	9.11	cell organization and biogenesis;regulation of biological process;transport	membrane;vacuole	metal ion binding;protein binding	Pf00168	54525	ENSMUSG00000024743.14	Syt7	19				1
Q9D7G0	Ribose-phosphate pyrophosphokinase 1 OS=Mus musculus OX=10090 GN=Prps1 PE=1 SV=4	0.622012	0.129789	318	34.8	6.98	metabolic process		catalytic activity;metal ion binding;nucleotide binding;protein binding	Pf00156, Pf13793, Pf14572	19139	ENSMUSG00000031432.3	Prps1	X	Metabolic pathways; Biosynthesis of amino acids; Purine metabolism; Pentose phosphate pathway; Carbon metabolism	5-Phosphoribose 1-diphosphate biosynthesis	Purine metabolism; Nucleotide Metabolism	1
Q99KY4	Cyclin-G-associated kinase OS=Mus musculus OX=10090 GN=Gak PE=1 SV=2	-1.14776	0.129968	1305	143.6	5.73	cell differentiation;cell organization and biogenesis;metabolic process;regulation of biological process;transport	cytoplasm;cytosol;Golgi;membrane	catalytic activity;nucleotide binding;protein binding	Pf00069, Pf00226, Pf07714, Pf10409	231580		Gak	5				1
P97427	Dihydropyrimidinase-related protein 1 OS=Mus musculus OX=10090 GN=Crmp1 PE=1 SV=1	-0.263641	0.131365	572	62.1	7.12	cell organization and biogenesis;cellular component movement;regulation of biological process;response to stimulus	cytoplasm;cytoskeleton;cytosol	catalytic activity;protein binding	Pf01979, Pf07969, Pf13147, Pf13594	12933	ENSMUSG00000029121.15	Crmp1	5		CRMPs in Sema3A signaling		1
Q99J85	Neuronal pentraxin receptor OS=Mus musculus OX=10090 GN=Nptxr PE=1 SV=1	-0.726463	0.133298	493	52.3	6.13	cell organization and biogenesis	membrane	metal ion binding;protein binding;receptor activity;signal transducer activity	Pf00354, Pf13385	73340		Nptxr	15				1
Q9D8W7	OCIA domain-containing protein 2 OS=Mus musculus OX=10090 GN=Ociad2 PE=1 SV=1	1.40478	0.134712	154	16.9	9.41		endosome;membrane;mitochondrion		Pf07051	433904	ENSMUSG00000029153.11	Ociad2	5				1
Q6ZQ18	Protein EFR3 homolog B OS=Mus musculus OX=10090 GN=Efr3b PE=1 SV=2	1.40478	0.134712	817	92.3	6.54	cell organization and biogenesis;metabolic process	cytoplasm;cytosol;membrane			668212	ENSMUSG00000020658.10	Efr3b	12				1
Q61543	Golgi apparatus protein 1 OS=Mus musculus OX=10090 GN=Glg1 PE=1 SV=1	1.40478	0.134712	1175	133.6	6.84	regulation of biological process	Golgi;membrane	protein binding	Pf00839	20340	ENSMUSG00000003316.14	Glg1	8	Cell adhesion molecules (CAMs)	Cell surface interactions at the vascular wall	TNF-alpha NF-kB Signaling Pathway	1
Q9Z1X4	Interleukin enhancer-binding factor 3 OS=Mus musculus OX=10090 GN=Ilf3 PE=1 SV=2	0.837741	0.135422	898	96	8.76	defense response;metabolic process;regulation of biological process;response to stimulus	cytoplasm;extracellular;membrane;mitochondrion;nucleus	DNA binding;protein binding;RNA binding	Pf00035, Pf07528, Pf14709	16201	ENSMUSG00000032178.14	Ilf3	9			mRNA processing	1
Q9CWE0	Mitochondrial fission regulator 1-like OS=Mus musculus OX=10090 GN=Mtfr1l PE=1 SV=1	1.12725	0.137334	289	31.7	6.1	cell organization and biogenesis;metabolic process	mitochondrion		Pf05308	76824	ENSMUSG00000046671.18	Fam54b; Mtfr1l	4				1
O54734	Dolichyl-diphosphooligosaccharide--protein glycosyltransferase 48 kDa subunit OS=Mus musculus OX=10090 GN=Ddost PE=1 SV=2	1.12725	0.137334	441	49	5.83	metabolic process;response to stimulus	endoplasmic reticulum;membrane	catalytic activity	Pf03345	13200	ENSMUSG00000028757.4	Ddost	4	Metabolic pathways; N-Glycan biosynthesis; Protein processing in endoplasmic reticulum	Neutrophil degranulation		1
Q80WM4	Hyaluronan and proteoglycan link protein 4 OS=Mus musculus OX=10090 GN=Hapln4 PE=2 SV=2	1.12725	0.137334	400	42.8	8.85		extracellular	structural molecule activity	Pf00193, Pf07679, Pf13927	330790	ENSMUSG00000007594.10	Hapln4	8				1
Q5RJI5	Serine/threonine-protein kinase BRSK1 OS=Mus musculus OX=10090 GN=Brsk1 PE=1 SV=1	1.12725	0.137334	778	85.1	9.32	cell differentiation;cell organization and biogenesis;metabolic process;regulation of biological process;response to stimulus;transport	cytoplasm;cytoskeleton;nucleus	catalytic activity;metal ion binding;nucleotide binding;protein binding	Pf00069, Pf07714	381979	ENSMUSG00000035390.16	Brsk1	7				1
Q9CZT8	Ras-related protein Rab-3B OS=Mus musculus OX=10090 GN=Rab3b PE=1 SV=1	-0.52483	0.137667	219	24.7	5.11	cell organization and biogenesis;metabolic process;regulation of biological process;response to stimulus;transport	cytoplasm;cytosol;membrane	catalytic activity;nucleotide binding;protein binding	Pf00025, Pf00071, Pf08477	69908	ENSMUSG00000003411.10	Rab3b	4	Tight junction			1
Q91VD9	NADH-ubiquinone oxidoreductase 75 kDa subunit, mitochondrial OS=Mus musculus OX=10090 GN=Ndufs1 PE=1 SV=2	0.285728	0.138867	727	79.7	5.72	cell organization and biogenesis;metabolic process;transport	membrane;mitochondrion	catalytic activity;metal ion binding	Pf00111, Pf00384, Pf09326, Pf10588, Pf13510	227197	ENSMUSG00000025968.16	Ndufs1	1	Metabolic pathways; Huntington's disease; Non-alcoholic fatty liver disease (NAFLD); Oxidative phosphorylation; Parkinson's disease; Alzheimer's disease	Complex I biogenesis	Oxidative phosphorylation; Electron Transport Chain	1
Q9WTR5	Cadherin-13 OS=Mus musculus OX=10090 GN=Cdh13 PE=1 SV=2	-0.917147	0.139768	714	78.1	5.12	cell organization and biogenesis;cell proliferation;cellular component movement;regulation of biological process;response to stimulus	cytoplasm;extracellular;membrane	metal ion binding;protein binding	Pf00028, Pf08758	12554	ENSMUSG00000031841.19	Cdh13	8		Adherens junctions interactions		1
Q9ER72	Cysteine--tRNA ligase, cytoplasmic OS=Mus musculus OX=10090 GN=Cars1 PE=1 SV=2	-0.917147	0.139768	831	94.8	6.76	metabolic process	cytoplasm;cytosol	catalytic activity;metal ion binding;nucleotide binding;protein binding;RNA binding	Pf01406, Pf09334, Pf11101, Pf14497	27267	ENSMUSG00000010755.17	Cars	7	Aminoacyl-tRNA biosynthesis			1
Q9QXS1	Plectin OS=Mus musculus OX=10090 GN=Plec PE=1 SV=3	0.156021	0.139905	4691	533.9	5.96	cell organization and biogenesis;response to stimulus	cytoplasm;cytoskeleton;cytosol;membrane	protein binding;RNA binding;structural molecule activity	Pf00307, Pf00681, Pf03501, Pf07812, Pf11971	18810	ENSMUSG00000022565.15	Plec	15		Type I hemidesmosome assembly; Caspase-mediated cleavage of cytoskeletal proteins; Assembly of collagen fibrils and other multimeric structures	Alpha6-Beta4 Integrin Signaling Pathway; EGFR1 Signaling Pathway	1
Q8K3H0	DCC-interacting protein 13-alpha OS=Mus musculus OX=10090 GN=Appl1 PE=1 SV=1	-0.688328	0.143369	707	79.3	5.41	cell proliferation;regulation of biological process;response to stimulus	cytosol;endosome;membrane;nucleus	protein binding	Pf00169, Pf00640	72993	ENSMUSG00000040760.10	Appl1	14	Longevity regulating pathway; Pathways in cancer; Colorectal cancer	Ligand-independent caspase activation via DCC	EGFR1 Signaling Pathway	1
Q91V92	ATP-citrate synthase OS=Mus musculus OX=10090 GN=Acly PE=1 SV=1	0.352314	0.145019	1091	119.7	7.44	metabolic process	cytoplasm;cytosol;membrane;mitochondrion	catalytic activity;metal ion binding;nucleotide binding;protein binding	Pf00285, Pf00549, Pf02629, Pf08442	104112	ENSMUSG00000020917.17	Acly	11	Citrate cycle (TCA cycle); Metabolic pathways	ChREBP activates metabolic gene expression; Neutrophil degranulation; Fatty acyl-CoA biosynthesis	Fatty Acid Biosynthesis	1
Q3V0K9	Plastin-1 OS=Mus musculus OX=10090 GN=Pls1 PE=1 SV=1	0.896634	0.149144	630	70.4	5.38	cell organization and biogenesis;regulation of biological process;transport	cytoplasm;cytoskeleton	metal ion binding;protein binding	Pf00036, Pf00307, Pf13405, Pf13499, Pf13833	102502	ENSMUSG00000049493.13	Pls1	9				1
P55012	Solute carrier family 12 member 2 OS=Mus musculus OX=10090 GN=Slc12a2 PE=1 SV=2	0.896634	0.149144	1205	131	7.33	cellular homeostasis;response to stimulus;transport	membrane	catalytic activity;nucleotide binding;protein binding;transporter activity	Pf00324, Pf08403, Pf13520	20496		Slc12a2	18	Pancreatic secretion; Salivary secretion			1
Q60771	Claudin-11 OS=Mus musculus OX=10090 GN=Cldn11 PE=1 SV=1	0.77824	0.149547	207	22.1	7.91		membrane	protein binding;structural molecule activity	Pf00822	18417	ENSMUSG00000037625.7	Cldn11	3	Leukocyte transendothelial migration; Cell adhesion molecules (CAMs); Hepatitis C; Tight junction			1
Q7TMM9	Tubulin beta-2A chain OS=Mus musculus OX=10090 GN=Tubb2a PE=1 SV=1	-0.115675	0.150536	445	49.9	4.89	cell organization and biogenesis	cytoplasm;cytoskeleton;nucleus	catalytic activity;nucleotide binding;structural molecule activity	Pf00091, Pf03953, Pf10644	22151	ENSMUSG00000058672.6	Tubb2a	13	Phagosome; Gap junction	Intraflagellar transport; Hedgehog 'on' state; Hedgehog 'off' state		1
O08638	Myosin-11 OS=Mus musculus OX=10090 GN=Myh11 PE=1 SV=1	-0.747222	0.151478	1972	226.9	5.45	cell differentiation;cell organization and biogenesis;metabolic process;transport	cytoplasm;extracellular	catalytic activity;motor activity;nucleotide binding;protein binding;structural molecule activity	Pf00038, Pf00063, Pf01442, Pf01576, Pf02463, Pf02736, Pf04111, Pf04156, Pf07111, Pf07888, Pf09726, Pf09731, Pf10079, Pf12128, Pf12252, Pf13166	17880		Myh11	16				1
Q9JKF6	Nectin-1 OS=Mus musculus OX=10090 GN=Nectin1 PE=1 SV=3	-1.59522	0.154366	515	57	6.35	cell organization and biogenesis;cellular component movement;regulation of biological process;transport	membrane	protein binding;receptor activity	Pf00047, Pf07686, Pf08205, Pf13895, Pf13927	58235	ENSMUSG00000032012.8	Pvrl1; Nectin1	9	Herpes simplex infection; Cell adhesion molecules (CAMs); Adherens junction	Nectin/Necl trans heterodimerization		1
P70297	Signal transducing adapter molecule 1 OS=Mus musculus OX=10090 GN=Stam PE=1 SV=3	-0.840331	0.156254	548	59.7	4.84	transport	cytoplasm;endosome;membrane	protein binding	Pf00018, Pf00790, Pf07653, Pf14604	20844	ENSMUSG00000026718.17	Stam	2	Endocytosis; Jak-STAT signaling pathway	Endosomal Sorting Complex Required For Transport (ESCRT); EGFR downregulation; Cargo recognition for clathrin-mediated endocytosis; Metalloprotease DUBs; Negative regulation of MET activity	IL-7 Signaling Pathway; IL-2 Signaling Pathway	1	Met-loss [N-Term]
Q61548	Clathrin coat assembly protein AP180 OS=Mus musculus OX=10090 GN=Snap91 PE=1 SV=1	-0.292292	0.158462	901	91.8	4.88	cell communication;cell organization and biogenesis;regulation of biological process;transport	cytosol;membrane	protein binding	Pf01417, Pf07651	20616		Snap91	9				1	Met-loss+Acetyl [N-Term]
P43406	Integrin alpha-V OS=Mus musculus OX=10090 GN=Itgav PE=1 SV=2	1.57471	0.160269	1044	115.3	5.63	cell differentiation;cell growth;cell organization and biogenesis;cellular component movement;cellular homeostasis;defense response;development;metabolic process;regulation of biological process;response to stimulus;transport	cell surface;cytosol;membrane;nucleus	metal ion binding;protein binding;transporter activity	Pf01839, Pf08441, Pf13517	16410	ENSMUSG00000027087.11	Itgav	2	Hypertrophic cardiomyopathy (HCM); Regulation of actin cytoskeleton; Arrhythmogenic right ventricular cardiomyopathy (ARVC); Focal adhesion; Small cell lung cancer; Dilated cardiomyopathy; Cell adhesion molecules (CAMs); Phagosome; Proteoglycans in cancer; Thyroid hormone signaling pathway; Pathways in cancer; ECM-receptor interaction; PI3K-Akt signaling pathway	ECM proteoglycans; Molecules associated with elastic fibres; Cross-presentation of particulate exogenous antigens (phagosomes); Integrin cell surface interactions; VEGFA-VEGFR2 Pathway; Neutrophil degranulation; Signal transduction by L1; Syndecan interactions	Primary Focal Segmental Glomerulosclerosis FSGS; Integrin-mediated Cell Adhesion	1
Q3TCN2	Putative phospholipase B-like 2 OS=Mus musculus OX=10090 GN=Plbd2 PE=1 SV=2	1.57471	0.160269	594	66.2	6.13	metabolic process	organelle lumen;vacuole	catalytic activity	Pf04916	71772	ENSMUSG00000029598.12	Plbd2	5				1
Q9QYA2	Mitochondrial import receptor subunit TOM40 homolog OS=Mus musculus OX=10090 GN=Tomm40 PE=1 SV=3	1.57471	0.160269	361	37.9	7.74	transport	cytosol;membrane;mitochondrion	transporter activity	Pf01459	53333	ENSMUSG00000002984.17	Tomm40	7	Amyotrophic lateral sclerosis (ALS)	Pink/Parkin Mediated Mitophagy		1
P97384	Annexin A11 OS=Mus musculus OX=10090 GN=Anxa11 PE=1 SV=2	1.57471	0.160269	503	54	7.66	cell division;response to stimulus;transport	cytoplasm;cytoskeleton;cytosol;membrane;nucleus;vacuole	metal ion binding;protein binding;RNA binding	Pf00191	11744	ENSMUSG00000021866.15	Anxa11	14				1
P08553	Neurofilament medium polypeptide OS=Mus musculus OX=10090 GN=Nefm PE=1 SV=4	0.21337	0.160311	848	95.9	4.77	cell organization and biogenesis;cellular component movement;regulation of biological process;transport	cytoskeleton	protein binding;structural molecule activity	Pf00038, Pf07888, Pf10186, Pf10498, Pf12128, Pf13166	18040		Nefm	14	Amyotrophic lateral sclerosis (ALS)			1	Met-loss+Acetyl [N-Term]
Q9ES28	Rho guanine nucleotide exchange factor 7 OS=Mus musculus OX=10090 GN=Arhgef7 PE=1 SV=2	-1.18018	0.16164	862	97	6.8	cell differentiation;cell organization and biogenesis;cellular component movement;regulation of biological process;response to stimulus	cytoplasm;cytosol;membrane;vacuole	protein binding	Pf00018, Pf00169, Pf00307, Pf00621, Pf07653, Pf14604	54126		Arhgef7	8	Regulation of actin cytoskeleton	Rho GTPase cycle; EGFR downregulation; NRAGE signals death through JNK; G alpha (12/13) signalling events; Signalling by NGF; Ephrin signaling	Regulation of Actin Cytoskeleton; Integrin-mediated Cell Adhesion	1
Q9CS42	Ribose-phosphate pyrophosphokinase 2 OS=Mus musculus OX=10090 GN=Prps2 PE=1 SV=4	-1.18018	0.16164	318	34.8	6.61	metabolic process		catalytic activity;metal ion binding;nucleotide binding;protein binding	Pf00156, Pf13793, Pf14572	110639	ENSMUSG00000025742.5	Prps2	X	Metabolic pathways; Biosynthesis of amino acids; Purine metabolism; Pentose phosphate pathway; Carbon metabolism		Purine metabolism; Nucleotide Metabolism	1	Met-loss [N-Term]
Q9JLJ2	4-trimethylaminobutyraldehyde dehydrogenase OS=Mus musculus OX=10090 GN=Aldh9a1 PE=1 SV=1	0.989744	0.16177	494	53.5	6.98	metabolic process	cytoplasm;cytosol;mitochondrion	catalytic activity;nucleotide binding;protein binding	Pf00171	56752		Aldh9a1	1	Histidine metabolism; Pyruvate metabolism; Arginine and proline metabolism; Tryptophan metabolism; Valine, leucine and isoleucine degradation; Metabolic pathways; Lysine degradation; Fatty acid degradation; Glycolysis / Gluconeogenesis; beta-Alanine metabolism; Ascorbate and aldarate metabolism; Glycerolipid metabolism		Tryptophan metabolism	1
Q9Z1W9	STE20/SPS1-related proline-alanine-rich protein kinase OS=Mus musculus OX=10090 GN=Stk39 PE=1 SV=1	0.989744	0.16177	556	60.3	6.29	metabolic process;regulation of biological process;response to stimulus	cytoplasm;cytoskeleton;cytosol;membrane;nucleus	catalytic activity;nucleotide binding;protein binding	Pf00069, Pf07714, Pf12202	53416	ENSMUSG00000027030.15	Stk39	2				1
Q6PFE7	Tomoregulin-1 OS=Mus musculus OX=10090 GN=Tmeff1 PE=2 SV=1	0.989744	0.16177	372	40.1	6.81	development	membrane	protein binding	Pf00050, Pf07648	230157	ENSMUSG00000028347.14	Tmeff1	4				1
Q8JZP2	Synapsin-3 OS=Mus musculus OX=10090 GN=Syn3 PE=1 SV=2	0.989744	0.16177	579	63.3	9.38	transport	membrane	catalytic activity;nucleotide binding	Pf02078, Pf02750, Pf08443, Pf10581	27204	ENSMUSG00000059602.14	Syn3	10				1
P48318	Glutamate decarboxylase 1 OS=Mus musculus OX=10090 GN=Gad1 PE=1 SV=2	0.6336	0.166722	593	66.6	7.17	metabolic process;response to stimulus	cytoplasm;mitochondrion	catalytic activity;protein binding	Pf00266, Pf00282, Pf01212	14415	ENSMUSG00000070880.10	Gad1	2	GABAergic synapse; Taurine and hypotaurine metabolism; Metabolic pathways; Butanoate metabolism; beta-Alanine metabolism; Type I diabetes mellitus; Alanine, aspartate and glutamate metabolism	GABA synthesis	One carbon metabolism and related pathways; Alanine and aspartate metabolism; Biogenic Amine Synthesis	1
Q8C7M3	E3 ubiquitin-protein ligase TRIM9 OS=Mus musculus OX=10090 GN=Trim9 PE=1 SV=2	1.15967	0.169459	817	90.8	7.24	metabolic process;regulation of biological process;transport	cytoplasm;cytoskeleton;cytosol	catalytic activity;metal ion binding;protein binding	Pf00041, Pf00097, Pf00622, Pf00643, Pf13765, Pf13923, Pf15227	94090		Trim9	12				1
Q99J99	3-mercaptopyruvate sulfurtransferase OS=Mus musculus OX=10090 GN=Mpst PE=1 SV=4	-0.488304	0.169762	297	33.1	6.47												1	Met-loss+Acetyl [N-Term]
P68134	Actin, alpha skeletal muscle OS=Mus musculus OX=10090 GN=Acta1 PE=1 SV=1	-0.246554	0.171645	377	42	5.39	cell organization and biogenesis;regulation of biological process;response to stimulus	cytoplasm;cytoskeleton	nucleotide binding;protein binding	Pf00022	11459	ENSMUSG00000031972.5	Acta1	8		Striated Muscle Contraction	Hypothetical Network for Drug Addiction; Striated Muscle Contraction; Myometrial Relaxation and Contraction Pathways	1
Q8CBW3	Abl interactor 1 OS=Mus musculus OX=10090 GN=Abi1 PE=1 SV=3	-0.775791	0.172055	481	52.3	7.64	cell organization and biogenesis;cellular component movement;metabolic process;regulation of biological process	cytoplasm;cytoskeleton;membrane;nucleus	enzyme regulator activity;protein binding	Pf00018, Pf07653, Pf07815, Pf14604	11308	ENSMUSG00000058835.14	Abi1	2		RHO GTPases Activate WASPs and WAVEs; VEGFA-VEGFR2 Pathway; Regulation of actin dynamics for phagocytic cup formation	EGFR1 Signaling Pathway; Toll Like Receptor signaling	1
Q6ZPE2	Myotubularin-related protein 5 OS=Mus musculus OX=10090 GN=Sbf1 PE=1 SV=2	-0.662333	0.175523	1867	208.6	7.12	regulation of biological process	nucleus	enzyme regulator activity	Pf00169, Pf02141, Pf03455, Pf03456, Pf06602, Pf08616, Pf12335, Pf14593, Pf15413	77980	ENSMUSG00000036529.17	Sbf1	15		RAB GEFs exchange GTP for GDP on RABs; Synthesis of PIPs at the ER membrane		1
P62823	Ras-related protein Rab-3C OS=Mus musculus OX=10090 GN=Rab3c PE=1 SV=1	-0.474203	0.175807	227	25.9	5.24	regulation of biological process;response to stimulus;transport	cytosol;membrane	catalytic activity;nucleotide binding;protein binding	Pf00025, Pf00071, Pf08477	67295	ENSMUSG00000021700.9	Rab3c	13				1
Q8JZN5	Complex I assembly factor ACAD9, mitochondrial OS=Mus musculus OX=10090 GN=Acad9 PE=1 SV=2	0.681621	0.176609	625	68.7	7.46	cell organization and biogenesis;metabolic process	membrane;mitochondrion;nucleus	catalytic activity;nucleotide binding	Pf00441, Pf02770, Pf02771, Pf08028	229211	ENSMUSG00000027710.14	Acad9	3		Complex I biogenesis		1
Q91X96	Guanine nucleotide exchange factor MSS4 OS=Mus musculus OX=10090 GN=Rabif PE=1 SV=1	-2.01026	0.177145	123	13.9	5.52	regulation of biological process;response to stimulus;transport	cytosol;membrane	metal ion binding	Pf04421	98710	ENSMUSG00000042229.9	Rabif	1				1
P46935	E3 ubiquitin-protein ligase NEDD4 OS=Mus musculus OX=10090 GN=Nedd4 PE=1 SV=3	-2.01026	0.177145	887	102.6	5.26	cell organization and biogenesis;metabolic process;regulation of biological process;response to stimulus;transport	chromosome;cytoplasm;cytosol;Golgi;membrane	catalytic activity;protein binding	Pf00168, Pf00397, Pf00632	17999	ENSMUSG00000032216.14	Nedd4	9	Endocytosis; Ubiquitin mediated proteolysis; Epstein-Barr virus infection	Downregulation of ERBB4 signaling; ISG15 antiviral mechanism; Regulation of PTEN stability and activity	Proteasome Degradation	1
Q8BGC4	Prostaglandin reductase-3 OS=Mus musculus OX=10090 GN=Zadh2 PE=1 SV=1	-2.01026	0.177145	377	40.5	7.42	metabolic process;regulation of biological process	mitochondrion	catalytic activity;metal ion binding	Pf00107, Pf08240	225791	ENSMUSG00000049090.2	Zadh2	18				1
Q58A65	C-Jun-amino-terminal kinase-interacting protein 4 OS=Mus musculus OX=10090 GN=Spag9 PE=1 SV=2	-2.01026	0.177145	1321	146.1	5.15	cell differentiation;cell organization and biogenesis;regulation of biological process;transport	cytoplasm;cytosol	protein binding;structural molecule activity	Pf09744	70834		Spag9	11		CDO in myogenesis		1
P70362	Ubiquitin recognition factor in ER-associated degradation protein 1 OS=Mus musculus OX=10090 GN=Ufd1 PE=1 SV=2	-2.01026	0.177145	307	34.5	6.7	metabolic process;regulation of biological process;response to stimulus;transport	cytoplasm;cytosol;endoplasmic reticulum;nucleus	protein binding	Pf03152	22230	ENSMUSG00000005262.12	Ufd1l; Ufd1	16	Protein processing in endoplasmic reticulum	Ub-specific processing proteases; Translesion Synthesis by POLH		1
Q7TQH0	Ataxin-2-like protein OS=Mus musculus OX=10090 GN=Atxn2l PE=1 SV=1	-2.01026	0.177145	1049	110.6	8.85	cell organization and biogenesis;regulation of biological process	cytoplasm;cytosol;membrane;nucleus	protein binding;RNA binding	Pf06741, Pf09770, Pf14438	233871	ENSMUSG00000032637.15	Atxn2l	7				1
P28028	Serine/threonine-protein kinase B-raf OS=Mus musculus OX=10090 GN=Braf PE=1 SV=3	-2.01026	0.177145	804	88.7	7.65	cell differentiation;cell organization and biogenesis;metabolic process;regulation of biological process;response to stimulus;transport	cytoplasm;cytosol;membrane;mitochondrion;nucleus	catalytic activity;metal ion binding;nucleotide binding;protein binding;signal transducer activity	Pf00069, Pf00130, Pf02196, Pf07714, Pf14531	109880	ENSMUSG00000002413.15	Braf	6	ErbB signaling pathway; FoxO signaling pathway; Acute myeloid leukemia; mTOR signaling pathway; Regulation of actin cytoskeleton; MAPK signaling pathway; Progesterone-mediated oocyte maturation; Focal adhesion; Insulin signaling pathway; Endometrial cancer; Long-term potentiation; Chemokine signaling pathway; Breast cancer; Melanoma; Non-small cell lung cancer; Dorso-ventral axis formation; Prote…	CREB phosphorylation through the activation of Ras; RAF activation; Interleukin-20 family signaling; MAP2K and MAPK activation; Spry regulation of FGF signaling; Negative feedback regulation of MAPK pathway	Estrogen signaling; Chemokine signaling pathway; MAPK Cascade; ESC Pluripotency Pathways; MAPK signaling pathway; Regulation of Actin Cytoskeleton; Integrin-mediated Cell Adhesion; Focal Adhesion	1
P62071	Ras-related protein R-Ras2 OS=Mus musculus OX=10090 GN=Rras2 PE=1 SV=1	-2.01026	0.177145	204	23.4	6.01	cell differentiation;regulation of biological process;response to stimulus	membrane	catalytic activity;nucleotide binding;protein binding	Pf00071, Pf08477	66922	ENSMUSG00000055723.6	Rras2	7	Phospholipase D signaling pathway; Regulation of actin cytoskeleton; MAPK signaling pathway; Ras signaling pathway; HTLV-I infection; Proteoglycans in cancer; cAMP signaling pathway; Tight junction		Regulation of Actin Cytoskeleton	1
P37804	Transgelin OS=Mus musculus OX=10090 GN=Tagln PE=1 SV=3	-2.01026	0.177145	201	22.6	8.81	cell differentiation;cell organization and biogenesis	cytoplasm	protein binding	Pf00307, Pf00402	21345	ENSMUSG00000032085.5	Tagln	9				1
Q8R016	Bleomycin hydrolase OS=Mus musculus OX=10090 GN=Blmh PE=1 SV=1	0.602721	0.177277	455	52.5	6.48	metabolic process;response to stimulus	cytoplasm;nucleus	catalytic activity;protein binding	Pf03051	104184	ENSMUSG00000020840.10	Blmh	11		Antigen processing: Ubiquitination & Proteasome degradation		1
P50571	Gamma-aminobutyric acid receptor subunit beta-1 OS=Mus musculus OX=10090 GN=Gabrb1 PE=1 SV=1	-2.59522	0.179283	474	54.1	8.78	regulation of biological process;response to stimulus;transport	cytoplasm;membrane;nucleus	protein binding;receptor activity;signal transducer activity;transporter activity	Pf02931, Pf02932	14400	ENSMUSG00000029212.11	Gabrb1	5	Morphine addiction; Retrograde endocannabinoid signaling; GABAergic synapse; Nicotine addiction; Neuroactive ligand-receptor interaction; Serotonergic synapse	GABA A receptor activation		1
Q03517	Secretogranin-2 OS=Mus musculus OX=10090 GN=Scg2 PE=1 SV=1	-2.59522	0.179283	617	70.6	4.75	cellular component movement;metabolic process;regulation of biological process;response to stimulus	extracellular	protein binding	Pf01271	20254	ENSMUSG00000050711.7	Scg2	1		Regulation of Insulin-like Growth Factor (IGF) transport and uptake by Insulin-like Growth Factor Binding Proteins (IGFBPs); Post-translational protein phosphorylation		1
A2ASZ8	Calcium-binding mitochondrial carrier protein SCaMC-2 OS=Mus musculus OX=10090 GN=Slc25a25 PE=1 SV=1	-2.59522	0.179283	469	52.6	8.54	metabolic process;response to stimulus;transport	membrane;mitochondrion	metal ion binding;transporter activity	Pf00153, Pf13405, Pf13499, Pf13833	227731	ENSMUSG00000026819.15	Slc25a25	2				1
P83917	Chromobox protein homolog 1 OS=Mus musculus OX=10090 GN=Cbx1 PE=1 SV=1	-2.59522	0.179283	185	21.4	4.93	regulation of biological process	chromosome;nucleus	protein binding	Pf00385, Pf01393	12412	ENSMUSG00000018666.13	Cbx1	11				1
Q9CZW4	Long-chain-fatty-acid--CoA ligase 3 OS=Mus musculus OX=10090 GN=Acsl3 PE=1 SV=2	-2.59522	0.179283	720	80.4	8.54	cell organization and biogenesis;metabolic process;regulation of biological process;response to stimulus;transport	endoplasmic reticulum;Golgi;membrane;mitochondrion	catalytic activity;nucleotide binding;protein binding	Pf00501	74205	ENSMUSG00000032883.15	Acsl3	1	PPAR signaling pathway; Fatty acid metabolism; Metabolic pathways; Fatty acid degradation; Adipocytokine signaling pathway; Fatty acid biosynthesis; Peroxisome	Synthesis of very long-chain fatty acyl-CoAs	Fatty Acid Beta Oxidation; PPAR signaling pathway; Fatty Acid Biosynthesis; Mitochondrial LC-Fatty Acid Beta-Oxidation	1
Q6NS52	Diacylglycerol kinase beta OS=Mus musculus OX=10090 GN=Dgkb PE=1 SV=2	-2.59522	0.179283	802	90.2	7.93	metabolic process;regulation of biological process;response to stimulus	cytoplasm;cytosol;membrane	catalytic activity;metal ion binding;nucleotide binding	Pf00036, Pf00130, Pf00609, Pf00781, Pf13405, Pf13499, Pf14513	217480		Dgkb	12	Phospholipase D signaling pathway; Metabolic pathways; Glycerophospholipid metabolism; Glycerolipid metabolism; Choline metabolism in cancer; Phosphatidylinositol signaling system	Effects of PIP2 hydrolysis; Gastrin-CREB signalling pathway via PKC and MAPK		1
Q8BWN8	Peroxisomal succinyl-coenzyme A thioesterase OS=Mus musculus OX=10090 GN=Acot4 PE=1 SV=1	-2.59522	0.179283	421	46.5	7.85	metabolic process		catalytic activity;protein binding	Pf04775, Pf08840, Pf12695, Pf12697	171282	ENSMUSG00000052392.4	Acot4	12	Metabolic pathways; Fatty acid elongation; Biosynthesis of unsaturated fatty acids	Beta-oxidation of very long chain fatty acids		1
Q9Z2V5	Histone deacetylase 6 OS=Mus musculus OX=10090 GN=Hdac6 PE=1 SV=3	-2.59522	0.179283	1149	125.7	5.78	cell growth;cell organization and biogenesis;metabolic process;regulation of biological process;response to stimulus;transport	cytoplasm;cytosol;membrane;nucleus	catalytic activity;DNA binding;metal ion binding;protein binding	Pf00850, Pf02148	15185	ENSMUSG00000031161.15	Hdac6	X	Alcoholism; Viral carcinogenesis	Cilium Assembly; HSF1 activation	Estrogen signaling; TNF-alpha NF-kB Signaling Pathway	1
Q61584	Fragile X mental retardation syndrome-related protein 1 OS=Mus musculus OX=10090 GN=Fxr1 PE=1 SV=2	-2.59522	0.179283	677	76.2	6.98	cell differentiation;development;regulation of biological process	cytoplasm;cytosol;membrane;nucleus	protein binding;RNA binding	Pf00013, Pf05641, Pf12235, Pf13014	14359	ENSMUSG00000027680.15	Fxr1	3	RNA transport		mRNA processing	1
Q9CYG7-2	Isoform 2 of Mitochondrial import receptor subunit TOM34 OS=Mus musculus OX=10090 GN=Tomm34	-2.59522	0.179283	309	34.3	9.07	transport	cytoplasm;cytosol;membrane;mitochondrion;nucleus	protein binding	Pf00515, Pf07719, Pf13414, Pf13424	67145	ENSMUSG00000018322.10	Tomm34	2				1
Q9D7B6	Isobutyryl-CoA dehydrogenase, mitochondrial OS=Mus musculus OX=10090 GN=Acad8 PE=1 SV=2	-2.59522	0.179283	413	45	8.13	metabolic process	mitochondrion	catalytic activity;nucleotide binding	Pf00441, Pf02770, Pf02771, Pf08028	66948		Acad8	9	Valine, leucine and isoleucine degradation; Metabolic pathways			1
P61514	60S ribosomal protein L37a OS=Mus musculus OX=10090 GN=Rpl37a PE=1 SV=2	-2.59522	0.179283	92	10.3	10.43	metabolic process	nucleus;ribosome	metal ion binding;RNA binding;structural molecule activity	Pf01780	19981	ENSMUSG00000046330.10	Rpl37a	1	Ribosome	L13a-mediated translational silencing of Ceruloplasmin expression; Nonsense Mediated Decay (NMD) independent of the Exon Junction Complex (EJC); Nonsense Mediated Decay (NMD) enhanced by the Exon Junction Complex (EJC); GTP hydrolysis and joining of the 60S ribosomal subunit; Formation of a pool of free 40S subunits; Major pathway of rRNA processing in the nucleolus and cytosol; SRP-dependent cot…	Cytoplasmic Ribosomal Proteins	1
O88428	Bifunctional 3'-phosphoadenosine 5'-phosphosulfate synthase 2 OS=Mus musculus OX=10090 GN=Papss2 PE=1 SV=2	-2.59522	0.179283	621	70.3	7.58	coagulation;metabolic process		catalytic activity;nucleotide binding	Pf01583, Pf01747, Pf13207, Pf13238, Pf13671, Pf14306	23972	ENSMUSG00000024899.6	Papss2	19	Metabolic pathways; Purine metabolism; Sulfur metabolism; Selenocompound metabolism	Transport and synthesis of PAPS	Purine metabolism	1
P22437	Prostaglandin G/H synthase 1 OS=Mus musculus OX=10090 GN=Ptgs1 PE=1 SV=1	-2.59522	0.179283	602	69	6.83	cell differentiation;defense response;metabolic process;regulation of biological process;response to stimulus	cytoplasm;endoplasmic reticulum;Golgi;membrane;nucleus	antioxidant activity;catalytic activity;metal ion binding;protein binding	Pf00008, Pf03098, Pf07974	19224	ENSMUSG00000047250.13	Ptgs1	2	Regulation of lipolysis in adipocytes; Metabolic pathways; Platelet activation; Arachidonic acid metabolism; Serotonergic synapse	Synthesis of Prostaglandins (PG) and Thromboxanes (TX); COX reactions	Eicosanoid Synthesis; Prostaglandin Synthesis and Regulation	1
Q00898	Alpha-1-antitrypsin 1-5 OS=Mus musculus OX=10090 GN=Serpina1e PE=1 SV=1	-2.59522	0.179283	413	45.9	5.73	regulation of biological process;response to stimulus	endoplasmic reticulum;extracellular;Golgi	enzyme regulator activity;protein binding	Pf00079	20704	ENSMUSG00000072849.10	Serpina1e	12	Complement and coagulation cascades	Regulation of Insulin-like Growth Factor (IGF) transport and uptake by Insulin-like Growth Factor Binding Proteins (IGFBPs); Cargo concentration in the ER; Post-translational protein phosphorylation; COPII (Coat Protein 2) Mediated Vesicle Transport; Neutrophil degranulation; Platelet degranulation		1
Q9JIW9	Ras-related protein Ral-B OS=Mus musculus OX=10090 GN=Ralb PE=1 SV=1	-2.59522	0.179283	206	23.3	6.62	cell communication;cell death;cell division;regulation of biological process;response to stimulus	membrane;vacuole	catalytic activity;nucleotide binding;protein binding	Pf00025, Pf00071, Pf08477	64143	ENSMUSG00000004451.14	Ralb	1	Phospholipase D signaling pathway; Ras signaling pathway; Rap1 signaling pathway; Pathways in cancer; Pancreatic cancer		EGFR1 Signaling Pathway	1
Q6PEB6	MOB-like protein phocein OS=Mus musculus OX=10090 GN=Mob4 PE=1 SV=1	-2.59522	0.179283	225	26	5.78	transport	cytoplasm;cytosol;Golgi;membrane	metal ion binding;protein binding	Pf03637	19070	ENSMUSG00000025979.13	Mob4	1				1
Q9QZ08	N-acetyl-D-glucosamine kinase OS=Mus musculus OX=10090 GN=Nagk PE=1 SV=3	-2.59522	0.179283	343	37.2	5.73	metabolic process		catalytic activity;nucleotide binding	Pf01869	56174	ENSMUSG00000034744.13	Nagk	6	Metabolic pathways; Amino sugar and nucleotide sugar metabolism	Synthesis of UDP-N-acetyl-glucosamine		1
P23492	Purine nucleoside phosphorylase OS=Mus musculus OX=10090 GN=Pnp PE=1 SV=2	-2.59522	0.179283	289	32.3	6.16	cell organization and biogenesis;metabolic process;regulation of biological process;response to stimulus	cytoplasm;cytoskeleton;cytosol;extracellular;nucleus	catalytic activity	Pf01048	18950		Pnp	14	Metabolic pathways; Nicotinate and nicotinamide metabolism; Purine metabolism; Pyrimidine metabolism		Purine metabolism	1
Q8BHG2	CXXC motif containing zinc binding protein OS=Mus musculus OX=10090 GN=Czib PE=1 SV=1	-2.59522	0.179283	160	18	5.12				Pf05907	74098	ENSMUSG00000028608.15	0610037L13Rik	4				1
P51791	H(+)/Cl(-) exchange transporter 3 OS=Mus musculus OX=10090 GN=Clcn3 PE=1 SV=3	-2.59522	0.179283	818	90.8	6.19												1
Q7TPB0	Phospholipid phosphatase-related protein type 3 OS=Mus musculus OX=10090 GN=Plppr3 PE=1 SV=1	-2.59522	0.179283	716	76.6	6.01	metabolic process;regulation of biological process;response to stimulus	membrane	catalytic activity;protein binding	Pf01569	216152		BC005764; Lppr3; Plppr3	10				1
Q9CZR3	Mitochondrial import receptor subunit TOM40B OS=Mus musculus OX=10090 GN=Tomm40l PE=1 SV=1	-2.59522	0.179283	308	34	7.27	transport	membrane;mitochondrion	transporter activity	Pf01459	641376	ENSMUSG00000005674.9	Tomm40l	1	Amyotrophic lateral sclerosis (ALS)			1
Q6IFZ9	Keratin, type II cytoskeletal 74 OS=Mus musculus OX=10090 GN=Krt74 PE=3 SV=1	-2.59522	0.179283	495	54.7	5.72	cell organization and biogenesis	cytoplasm	protein binding;structural molecule activity	Pf00038, Pf08317	406222	ENSMUSG00000067596.3	Krt74	15		Formation of the cornified envelope		1
P24638	Lysosomal acid phosphatase OS=Mus musculus OX=10090 GN=Acp2 PE=1 SV=2	-2.59522	0.179283	423	48.5	7.02	cell death;cell organization and biogenesis;metabolic process;response to stimulus	membrane;organelle lumen;vacuole	catalytic activity;protein binding	Pf00328	11432	ENSMUSG00000002103.15	Acp2	2	Lysosome			1
Q9QZM8	F-box only protein 17 OS=Mus musculus OX=10090 GN=Fbxo17 PE=2 SV=2	-2.59522	0.179283	286	32.5	8.37	metabolic process		catalytic activity;protein binding	Pf00646, Pf04300, Pf12937	50760	ENSMUSG00000030598.15	Fbxo17	7		Neddylation; Antigen processing: Ubiquitination & Proteasome degradation		1
Q91W69	Epsin-3 OS=Mus musculus OX=10090 GN=Epn3 PE=1 SV=1	-2.59522	0.179283	636	68.2	5.88		cytoplasm;nucleus	protein binding	Pf01417, Pf07651	71889	ENSMUSG00000010080.15	Epn3	11	Endocytosis			1
Q3U0V1	Far upstream element-binding protein 2 OS=Mus musculus OX=10090 GN=Khsrp PE=1 SV=2	0.530312	0.181969	748	76.7	7.33	metabolic process;regulation of biological process;response to stimulus;transport	cytoplasm;cytosol;membrane;nucleus	DNA binding;RNA binding	Pf00013, Pf07650, Pf09005, Pf13014	16549	ENSMUSG00000007670.9	Khsrp	17		KSRP (KHSRP) binds and destabilizes mRNA		1
Q9JM63	ATP-sensitive inward rectifier potassium channel 10 OS=Mus musculus OX=10090 GN=Kcnj10 PE=1 SV=1	1.98974	0.182302	379	42.4	8.29	cell organization and biogenesis;regulation of biological process;response to stimulus;transport	membrane	nucleotide binding;protein binding;transporter activity	Pf01007	16513	ENSMUSG00000044708.5	Kcnj10	1	Gastric acid secretion	Activation of G protein gated Potassium channels; Potassium transport channels; Inhibition of voltage gated Ca2+ channels via Gbeta/gamma subunits		1
A6H630	Damage-control phosphatase ARMT1 OS=Mus musculus OX=10090 GN=Armt1 PE=1 SV=1	1.98974	0.182302	439	50.5	5.92	metabolic process;regulation of biological process;response to stimulus		catalytic activity;protein binding	Pf01937	73419	ENSMUSG00000061759.15	1700052N19Rik; Armt1	10				1
Q9CZP5	Mitochondrial chaperone BCS1 OS=Mus musculus OX=10090 GN=Bcs1l PE=1 SV=1	1.98974	0.182302	418	47.4	7.93	cell organization and biogenesis;metabolic process	membrane;mitochondrion	catalytic activity;DNA binding;nucleotide binding;RNA binding	Pf00004, Pf00910, Pf06431, Pf08740, Pf13481	66821	ENSMUSG00000026172.12	Bcs1l	1				1
Q9WV54	Acid ceramidase OS=Mus musculus OX=10090 GN=Asah1 PE=1 SV=1	1.98974	0.182302	394	44.6	8.46	metabolic process;response to stimulus	vacuole	catalytic activity	Pf02275, Pf15508	11886	ENSMUSG00000031591.14	Asah1	8	Metabolic pathways; Lysosome; Sphingolipid signaling pathway; Sphingolipid metabolism	Neutrophil degranulation; Glycosphingolipid metabolism		1
Q8VDM6	Heterogeneous nuclear ribonucleoprotein U-like protein 1 OS=Mus musculus OX=10090 GN=Hnrnpul1 PE=1 SV=1	1.98974	0.182302	859	95.9	6.58	metabolic process;regulation of biological process;response to stimulus	nucleus	protein binding;RNA binding	Pf00622, Pf02037, Pf13671	232989	ENSMUSG00000040725.13	Hnrnpul1	7	Influenza A	mRNA Splicing - Major Pathway		1
Q99KC8	von Willebrand factor A domain-containing protein 5A OS=Mus musculus OX=10090 GN=Vwa5a PE=1 SV=2	1.98974	0.182302	793	87.1	6.58				Pf00092, Pf08487, Pf13519, Pf13757, Pf13768	67776	ENSMUSG00000023186.14	Vwa5a	9				1
Q9QXG4	Acetyl-coenzyme A synthetase, cytoplasmic OS=Mus musculus OX=10090 GN=Acss2 PE=1 SV=2	1.98974	0.182302	701	78.8	6.64	metabolic process	cytoplasm;cytosol	catalytic activity;nucleotide binding	Pf00501, Pf13193	60525	ENSMUSG00000027605.18	Acss2	2	Pyruvate metabolism; Metabolic pathways; Glycolysis / Gluconeogenesis; Propanoate metabolism; Carbon metabolism	Transcriptional activation of mitochondrial biogenesis; Ethanol oxidation	Amino acid conjugation of benzoic acid; Fatty Acid Beta Oxidation; Fatty Acid Biosynthesis	1
P46061	Ran GTPase-activating protein 1 OS=Mus musculus OX=10090 GN=Rangap1 PE=1 SV=2	1.98974	0.182302	589	63.5	4.68	regulation of biological process;response to stimulus	chromosome;cytoplasm;cytoskeleton;cytosol;membrane;nucleus	enzyme regulator activity;protein binding;RNA binding	Pf07834, Pf13855	19387	ENSMUSG00000022391.15	Rangap1	15	RNA transport	Resolution of Sister Chromatid Cohesion; Amplification of signal from unattached kinetochores via a MAD2 inhibitory signal; Separation of Sister Chromatids; RHO GTPases Activate Formins; SUMOylation of DNA replication proteins		1
P97494	Glutamate--cysteine ligase catalytic subunit OS=Mus musculus OX=10090 GN=Gclc PE=1 SV=4	1.98974	0.182302	637	72.5	5.9	cell organization and biogenesis;cellular homeostasis;metabolic process;regulation of biological process;response to stimulus	cytosol	catalytic activity;metal ion binding;nucleotide binding;protein binding	Pf03074	14629	ENSMUSG00000032350.9	Gclc	9	Glutathione metabolism; Metabolic pathways; Cysteine and methionine metabolism	Glutathione synthesis and recycling	Keap1-Nrf2; Glutathione metabolism; One carbon metabolism and related pathways; Oxidative Stress; Glutathione and one carbon metabolism	1
Q9Z1D1	Eukaryotic translation initiation factor 3 subunit G OS=Mus musculus OX=10090 GN=Eif3g PE=1 SV=2	1.98974	0.182302	320	35.6	5.9	cell organization and biogenesis;metabolic process;regulation of biological process	cytoplasm;cytosol;nucleus	protein binding;RNA binding	Pf00076, Pf12353, Pf13893, Pf14259	53356	ENSMUSG00000070319.6	Eif3g	9	RNA transport	Formation of a pool of free 40S subunits; L13a-mediated translational silencing of Ceruloplasmin expression; Ribosomal scanning and start codon recognition; Formation of the ternary complex, and subsequently, the 43S complex; Translation initiation complex formation; GTP hydrolysis and joining of the 60S ribosomal subunit	Translation Factors; mRNA processing	1
Q8K2T1	NmrA-like family domain-containing protein 1 OS=Mus musculus OX=10090 GN=Nmral1 PE=1 SV=1	1.98974	0.182302	309	34.4	6.86	transport	cytoplasm;nucleus	protein binding	Pf00106, Pf02254, Pf03807, Pf05368, Pf08659, Pf13460	67824	ENSMUSG00000063445.14	Nmral1	16		Urea cycle		1
P10493	Nidogen-1 OS=Mus musculus OX=10090 GN=Nid1 PE=1 SV=2	1.98974	0.182302	1245	136.5	5.44	cell organization and biogenesis;regulation of biological process	cell surface;extracellular;membrane	metal ion binding;protein binding	Pf00008, Pf00058, Pf00086, Pf06119, Pf06247, Pf07474, Pf07645, Pf12662, Pf12947, Pf14670	18073	ENSMUSG00000005397.7	Nid1	13		Laminin interactions; Degradation of the extracellular matrix		1
Q3V3V9	Capping protein, Arp2/3 and myosin-I linker protein 2 OS=Mus musculus OX=10090 GN=Carmil2 PE=1 SV=2	1.98974	0.182302	1296	141.3	7.18	cell organization and biogenesis;cellular component movement;regulation of biological process;response to stimulus	cytoplasm;cytoskeleton;endosome;membrane	protein binding		234695		Rltpr; Carmil2	8				1
O08586	Phosphatidylinositol 3,4,5-trisphosphate 3-phosphatase and dual-specificity protein phosphatase PTEN OS=Mus musculus OX=10090 GN=Pten PE=1 SV=1	1.98974	0.182302	403	47.1	6.37	cell communication;cell death;cell organization and biogenesis;cellular component movement;metabolic process;regulation of biological process;response to stimulus	cytoplasm;cytosol;membrane;mitochondrion;nucleus	catalytic activity;metal ion binding;protein binding	Pf00102, Pf00782, Pf10409, Pf13350	19211	ENSMUSG00000013663.7	Pten	19	FoxO signaling pathway; mTOR signaling pathway; p53 signaling pathway; MicroRNAs in cancer; Focal adhesion; Endometrial cancer; Breast cancer; Melanoma; Small cell lung cancer; Insulin resistance; Hepatitis B; Sphingolipid signaling pathway; Pathways in cancer; PI3K-Akt signaling pathway; Inositol phosphate metabolism; Tight junction; Glioma; EGFR tyrosine kinase inhibitor resistance; Central car…	Synthesis of PIPs at the plasma membrane; Negative regulation of the PI3K/AKT network; Regulation of PTEN localization; Ovarian tumor domain proteases; Ub-specific processing proteases; Regulation of PTEN stability and activity; Synthesis of IP3 and IP4 in the cytosol; Downstream TCR signaling	PluriNetWork; Signaling of Hepatocyte Growth Factor Receptor; Focal Adhesion-PI3K-Akt-mTOR-signaling pathway; ESC Pluripotency Pathways; Factors and pathways affecting insulin-like growth factor (IGF1)-Akt signaling; Insulin Signaling; Focal Adhesion	1
Q9Z1Q2	Phosphatidylserine lipase ABHD16A OS=Mus musculus OX=10090 GN=Abhd16a PE=1 SV=3	1.98974	0.182302	558	63	8.25	metabolic process	membrane	catalytic activity	Pf00561, Pf12695, Pf12697	193742	ENSMUSG00000007036.15	Abhd16a	17				1
Q91WT9	Cystathionine beta-synthase OS=Mus musculus OX=10090 GN=Cbs PE=1 SV=3	1.98974	0.182302	561	61.5	6.48	metabolic process;regulation of biological process;response to stimulus	cytoplasm;cytosol;nucleus	catalytic activity;metal ion binding;protein binding	Pf00291, Pf00571	12411	ENSMUSG00000024039.14	Cbs	17	Metabolic pathways; Biosynthesis of amino acids; Cysteine and methionine metabolism; Glycine, serine and threonine metabolism	Cysteine formation from homocysteine	Folic Acid Network; One carbon metabolism and related pathways; Glutathione and one carbon metabolism	1
Q9Z0G0	PDZ domain-containing protein GIPC1 OS=Mus musculus OX=10090 GN=Gipc1 PE=1 SV=1	1.98974	0.182302	333	36.1	5.91	cell communication;cellular component movement;regulation of biological process;response to stimulus;transport	cytoplasm;cytosol;membrane	enzyme regulator activity;protein binding	Pf00595	67903	ENSMUSG00000019433.9	Gipc1	8				1
Q3TDD9	Protein phosphatase 1 regulatory subunit 21 OS=Mus musculus OX=10090 GN=Ppp1r21 PE=1 SV=2	2.57471	0.183629	780	88.3	6.9		membrane	protein binding	Pf10205, Pf10212	73825	ENSMUSG00000034709.8	Klraq1; Ppp1r21	17				1
O08579	Emerin OS=Mus musculus OX=10090 GN=Emd PE=1 SV=1	2.57471	0.183629	259	29.4	5.01	cell differentiation;regulation of biological process;response to stimulus	cytoplasm;endoplasmic reticulum;membrane;nucleus	protein binding	Pf03020	13726	ENSMUSG00000001964.14	Emd	X	Hypertrophic cardiomyopathy (HCM); Arrhythmogenic right ventricular cardiomyopathy (ARVC); Dilated cardiomyopathy	Depolymerisation of the Nuclear Lamina; Clearance of Nuclear Envelope Membranes from Chromatin; Initiation of Nuclear Envelope Reformation		1
Q8CG72	ADP-ribose glycohydrolase ARH3 OS=Mus musculus OX=10090 GN=Adprs PE=1 SV=1	2.57471	0.183629	370	39.4	4.96	response to stimulus	cytoplasm;mitochondrion;nucleus;organelle lumen	catalytic activity;metal ion binding	Pf03747	100206	ENSMUSG00000042558.16	Adprhl2	4		POLB-Dependent Long Patch Base Excision Repair		1
P11679	Keratin, type II cytoskeletal 8 OS=Mus musculus OX=10090 GN=Krt8 PE=1 SV=4	2.57471	0.183629	490	54.5	5.82	cell death;cell differentiation;cell organization and biogenesis;development;metabolic process;regulation of biological process;response to stimulus	cytoplasm;cytoskeleton;membrane;nucleus	catalytic activity;motor activity;protein binding;structural molecule activity	Pf00038, Pf01576, Pf04111, Pf09726, Pf10186, Pf12128, Pf13166, Pf13514, Pf15003	16691	ENSMUSG00000049382.9	Krt8	15		Formation of the cornified envelope	Primary Focal Segmental Glomerulosclerosis FSGS; EGFR1 Signaling Pathway	1
Q9JI75	Ribosyldihydronicotinamide dehydrogenase [quinone] OS=Mus musculus OX=10090 GN=Nqo2 PE=1 SV=3	2.57471	0.183629	231	26.2	7.01	metabolic process;regulation of biological process;response to stimulus	cytoplasm;cytosol	catalytic activity;metal ion binding;nucleotide binding;protein binding	Pf02525, Pf03358	18105	ENSMUSG00000046949.15	Nqo2	13		Phase I - Functionalization of compounds		1
Q8BIW1	Exopolyphosphatase PRUNE1 OS=Mus musculus OX=10090 GN=Prune1 PE=1 SV=1	2.57471	0.183629	454	50.2	5.11	metabolic process;regulation of biological process	cytoplasm;cytosol;nucleus	catalytic activity;metal ion binding;protein binding	Pf01368, Pf02833	229589	ENSMUSG00000015711.8	Prune; Prune1	3	Purine metabolism		Purine metabolism	1
Q2EMV9	Protein mono-ADP-ribosyltransferase PARP14 OS=Mus musculus OX=10090 GN=Parp14 PE=1 SV=3	2.57471	0.183629	1817	203.7	6.79	metabolic process;regulation of biological process	cytoplasm;cytosol;membrane;nucleus	catalytic activity;nucleotide binding;protein binding;RNA binding	Pf00644, Pf01661	547253	ENSMUSG00000034422.14	Parp14	16				1
Q3TC33	Coiled-coil domain-containing protein 127 OS=Mus musculus OX=10090 GN=Ccdc127 PE=1 SV=2	2.57471	0.183629	260	30.5	9.13					67433	ENSMUSG00000021578.16	Ccdc127	13				1
Q8VH51	RNA-binding protein 39 OS=Mus musculus OX=10090 GN=Rbm39 PE=1 SV=2	2.57471	0.183629	530	59.4	10.1	metabolic process;regulation of biological process	cytoskeleton;nucleus	protein binding;RNA binding	Pf00076, Pf13893, Pf14259, Pf15519	170791	ENSMUSG00000027620.16	Rbm39	2			mRNA processing	1
Q80UP3	Diacylglycerol kinase zeta OS=Mus musculus OX=10090 GN=Dgkz PE=1 SV=2	2.57471	0.183629	929	104	8.09	metabolic process;regulation of biological process;response to stimulus	cytoplasm;membrane;nucleus	catalytic activity;enzyme regulator activity;metal ion binding;nucleotide binding;protein binding	Pf00023, Pf00130, Pf00609, Pf00781, Pf12796, Pf13637, Pf13857	104418	ENSMUSG00000040479.11	Dgkz	2	Phospholipase D signaling pathway; Metabolic pathways; Glycerophospholipid metabolism; Glycerolipid metabolism; Choline metabolism in cancer; Phosphatidylinositol signaling system	Effects of PIP2 hydrolysis; Gastrin-CREB signalling pathway via PKC and MAPK	Myometrial Relaxation and Contraction Pathways; Leptin Insulin Overlap	1
Q61233	Plastin-2 OS=Mus musculus OX=10090 GN=Lcp1 PE=1 SV=4	2.57471	0.183629	627	70.1	5.33	cell organization and biogenesis;cellular component movement;regulation of biological process;response to stimulus	cytoplasm;cytoskeleton;cytosol;membrane	metal ion binding;protein binding	Pf00036, Pf00307, Pf13405, Pf13499, Pf13833	18826	ENSMUSG00000021998.16	Lcp1	14				1
Q3TZZ7	Extended synaptotagmin-2 OS=Mus musculus OX=10090 GN=Esyt2 PE=1 SV=1	2.57471	0.183629	845	94.1	7.75	transport	endoplasmic reticulum;membrane	metal ion binding;protein binding	Pf00168	52635	ENSMUSG00000021171.7	Esyt2	12		Glycosphingolipid metabolism		1
Q9CYR6	Phosphoacetylglucosamine mutase OS=Mus musculus OX=10090 GN=Pgm3 PE=1 SV=1	2.57471	0.183629	542	59.4	6.2	metabolic process	cytosol	catalytic activity;metal ion binding	Pf00408, Pf02878, Pf02879, Pf02880	109785	ENSMUSG00000056131.13	Pgm3	9	Metabolic pathways; Amino sugar and nucleotide sugar metabolism	Synthesis of UDP-N-acetyl-glucosamine	Glucuronidation	1
Q9R1J0	Sterol-4-alpha-carboxylate 3-dehydrogenase, decarboxylating OS=Mus musculus OX=10090 GN=Nsdhl PE=1 SV=1	2.57471	0.183629	362	40.7	7.85	metabolic process;regulation of biological process;response to stimulus	endoplasmic reticulum;membrane	catalytic activity	Pf01073, Pf01370, Pf02719, Pf03435, Pf04321, Pf05368, Pf07993, Pf13460	18194	ENSMUSG00000031349.4	Nsdhl	X	Steroid biosynthesis; Metabolic pathways	Cholesterol biosynthesis	Cholesterol Biosynthesis	1
P26049	Gamma-aminobutyric acid receptor subunit alpha-3 OS=Mus musculus OX=10090 GN=Gabra3 PE=1 SV=1	2.57471	0.183629	492	55.4	8.94	cell communication;regulation of biological process;response to stimulus;transport	membrane	receptor activity;signal transducer activity;transporter activity	Pf02931, Pf02932	14396	ENSMUSG00000031343.13	Gabra3	X	Morphine addiction; Retrograde endocannabinoid signaling; GABAergic synapse; Taste transduction; Nicotine addiction; Neuroactive ligand-receptor interaction	GABA A receptor activation		1
Q9QYR7	Acyl-coenzyme A thioesterase 3 OS=Mus musculus OX=10090 GN=Acot3 PE=1 SV=1	2.57471	0.183629	432	47.5	7.46	metabolic process	cytosol	catalytic activity	Pf04775, Pf08840	171281	ENSMUSG00000021228.14	Acot3	12	Metabolic pathways; Fatty acid elongation; Biosynthesis of unsaturated fatty acids	Mitochondrial Fatty Acid Beta-Oxidation		1
Q9D020	Cytosolic 5'-nucleotidase 3A OS=Mus musculus OX=10090 GN=Nt5c3a PE=1 SV=4	2.57471	0.183629	331	37.2	6.65	defense response;metabolic process;response to stimulus	cytoplasm;endoplasmic reticulum;mitochondrion	catalytic activity;metal ion binding;nucleotide binding	Pf05822	107569	ENSMUSG00000029780.14	Nt5c3	6	Metabolic pathways; Nicotinate and nicotinamide metabolism; Purine metabolism; Pyrimidine metabolism	Pyrimidine catabolism	Purine metabolism	1
Q8BTY2	Sodium bicarbonate cotransporter 3 OS=Mus musculus OX=10090 GN=Slc4a7 PE=1 SV=2	2.57471	0.183629	1034	116.4	6.24	cell death;cell differentiation;cellular homeostasis;transport	cytoplasm;membrane	protein binding;transporter activity	Pf00359, Pf00955, Pf07565	218756		Slc4a7	14				1
Q7M729	Sodium channel subunit beta-4 OS=Mus musculus OX=10090 GN=Scn4b PE=1 SV=1	2.57471	0.183629	228	25.2	8.82	regulation of biological process;transport	membrane	protein binding;transporter activity	Pf07679	399548	ENSMUSG00000046480.6	Scn4b	9	Adrenergic signaling in cardiomyocytes			1
Q3UHD6	Sorting nexin-27 OS=Mus musculus OX=10090 GN=Snx27 PE=1 SV=2	0.882828	0.184922	539	61	6.4	regulation of biological process;response to stimulus;transport	cytoplasm;cytosol;endosome;membrane	protein binding	Pf00595, Pf00787, Pf00788, Pf13180	76742	ENSMUSG00000028136.15	Snx27	3				1
Q99NE5-7	Isoform 7 of Regulating synaptic membrane exocytosis protein 1 OS=Mus musculus OX=10090 GN=Rims1	0.882828	0.184922	1184	132.9	9.33	cell differentiation;cell organization and biogenesis;regulation of biological process;transport	membrane	metal ion binding;protein binding;RNA binding	Pf00168, Pf00595, Pf01485, Pf02318	116837		Rims1	1				1
Q921F4	Heterogeneous nuclear ribonucleoprotein L-like OS=Mus musculus OX=10090 GN=Hnrnpll PE=1 SV=3	0.882828	0.184922	591	64.1	5.85	metabolic process;regulation of biological process	membrane;nucleus	RNA binding	Pf00076, Pf13893, Pf14259	72692	ENSMUSG00000024095.15	Hnrnpll; Hnrpll	17			mRNA processing	1
P83510	Traf2 and NCK-interacting protein kinase OS=Mus musculus OX=10090 GN=Tnik PE=1 SV=2	0.882828	0.184922	1323	150.3	7.27	cell organization and biogenesis;metabolic process;regulation of biological process;response to stimulus	cytoplasm;cytoskeleton;cytosol;endosome;membrane;nucleus	catalytic activity;nucleotide binding;protein binding;signal transducer activity	Pf00069, Pf00780, Pf07714, Pf14531	665113	ENSMUSG00000027692.16	Tnik	3				1
P46660	Alpha-internexin OS=Mus musculus OX=10090 GN=Ina PE=1 SV=3	0.212136	0.185942	501	55.3	5.4	cell differentiation;cell organization and biogenesis;development;regulation of biological process	cytoskeleton;membrane	protein binding;structural molecule activity	Pf00038, Pf04732, Pf10186	226180	ENSMUSG00000034336.3	Ina	19				1	Met-loss+Acetyl [N-Term]
Q4ACU6	SH3 and multiple ankyrin repeat domains protein 3 OS=Mus musculus OX=10090 GN=Shank3 PE=1 SV=3	-0.495683	0.187324	1730	185.3	8.88	cell differentiation;cell organization and biogenesis;cellular homeostasis;metabolic process;regulation of biological process;response to stimulus	cytoplasm;membrane;nucleus	DNA binding;metal ion binding;protein binding;structural molecule activity	Pf00018, Pf00023, Pf00536, Pf02198, Pf07647, Pf07653, Pf12796, Pf13637, Pf13857, Pf14604	58234	ENSMUSG00000022623.15	Shank3	15	Glutamatergic synapse			1
P63330	Serine/threonine-protein phosphatase 2A catalytic subunit alpha isoform OS=Mus musculus OX=10090 GN=Ppp2ca PE=1 SV=1	-0.448377	0.18756	309	35.6	5.54	cell organization and biogenesis;cellular homeostasis;metabolic process;regulation of biological process;response to stimulus	chromosome;cytoplasm;cytoskeleton;cytosol;membrane;nucleus	catalytic activity;metal ion binding;protein binding	Pf00149	19052	ENSMUSG00000020349.4	Ppp2ca	11	mRNA surveillance pathway; Chagas disease (American trypanosomiasis); Dopaminergic synapse; Hippo signaling pathway; Oocyte meiosis; Sphingolipid signaling pathway; Long-term depression; TGF-beta signaling pathway; Hepatitis C; PI3K-Akt signaling pathway; AMPK signaling pathway; Tight junction; Adrenergic signaling in cardiomyocytes	RAF activation; Cyclin A/B1/B2 associated events during G2/M transition; Interleukin-20 family signaling; Resolution of Sister Chromatid Cohesion; Separation of Sister Chromatids; Spry regulation of FGF signaling; Beta-catenin phosphorylation cascade; Activated TLR4 signalling; Nonsense Mediated Decay (NMD) enhanced by the Exon Junction Complex (EJC); Signaling by GPCR; PI5P, PP2A and IER3 Regula…	TNF-alpha NF-kB Signaling Pathway; Focal Adhesion-PI3K-Akt-mTOR-signaling pathway; Glycogen Metabolism; IL-3 Signaling Pathway; IL-6 signaling Pathway; Wnt Signaling Pathway NetPath; Wnt Signaling Pathway and Pluripotency	1
Q3UIU2	NADH dehydrogenase [ubiquinone] 1 beta subcomplex subunit 6 OS=Mus musculus OX=10090 GN=Ndufb6 PE=1 SV=3	0.574706	0.187569	128	15.5	9.79	cell organization and biogenesis;metabolic process;transport	membrane;mitochondrion		Pf09782	230075	ENSMUSG00000071014.10	Ndufb6	4	Metabolic pathways; Huntington's disease; Non-alcoholic fatty liver disease (NAFLD); Oxidative phosphorylation; Parkinson's disease; Alzheimer's disease	Complex I biogenesis	Oxidative phosphorylation; Electron Transport Chain	1	Met-loss+Acetyl [N-Term]
P55821	Stathmin-2 OS=Mus musculus OX=10090 GN=Stmn2 PE=1 SV=1	-0.817611	0.195015	179	20.8	8.32	cell organization and biogenesis;metabolic process;regulation of biological process;response to stimulus	cytoplasm;endosome;Golgi;membrane	protein binding	Pf00836, Pf04111	20257	ENSMUSG00000027500.10	Stmn2	3				1
P26041	Moesin OS=Mus musculus OX=10090 GN=Msn PE=1 SV=3	-0.817611	0.195015	577	67.7	6.6	cell differentiation;cell organization and biogenesis;cell proliferation;cellular component movement;regulation of biological process;response to stimulus	cell surface;cytoplasm;cytoskeleton;cytosol;membrane;nucleus	protein binding;RNA binding	Pf00373, Pf00769, Pf09379, Pf09380	17698	ENSMUSG00000031207.16	Msn	X	Leukocyte transendothelial migration; Regulation of actin cytoskeleton; Proteoglycans in cancer; Measles		Regulation of Actin Cytoskeleton	1
Q9Z0S1	3'(2'),5'-bisphosphate nucleotidase 1 OS=Mus musculus OX=10090 GN=Bpnt1 PE=1 SV=2	0.549171	0.197598	308	33.2	5.82	metabolic process		catalytic activity;metal ion binding	Pf00459	23827	ENSMUSG00000026617.16	Bpnt1	1	Metabolic pathways; Sulfur metabolism	Cytosolic sulfonation of small molecules		1
P62880	Guanine nucleotide-binding protein G(I)/G(S)/G(T) subunit beta-2 OS=Mus musculus OX=10090 GN=Gnb2 PE=1 SV=3	-0.270492	0.198637	340	37.3	6	regulation of biological process;response to stimulus	cytoplasm;membrane	catalytic activity;protein binding;signal transducer activity	Pf00400	14693	ENSMUSG00000029713.15	Gnb2	5	Morphine addiction; Cholinergic synapse; Retrograde endocannabinoid signaling; Dopaminergic synapse; Ras signaling pathway; GABAergic synapse; Chemokine signaling pathway; Glutamatergic synapse; Pathways in cancer; Alcoholism; PI3K-Akt signaling pathway; Circadian entrainment; Serotonergic synapse	Glucagon signaling in metabolic regulation; Glucagon-like Peptide-1 (GLP1) regulates insulin secretion; Cooperation of PDCL (PhLP1) and TRiC/CCT in G-protein beta folding; Adrenaline,noradrenaline inhibits insulin secretion; Activation of G protein gated Potassium channels; Vasopressin regulates renal water homeostasis via Aquaporins; Glucagon-type ligand receptors; Inhibition of voltage gated Ca…	Chemokine signaling pathway; G Protein Signaling Pathways; Focal Adhesion-PI3K-Akt-mTOR-signaling pathway; Myometrial Relaxation and Contraction Pathways; Calcium Regulation in the Cardiac Cell	1	Met-loss+Acetyl [N-Term]
Q8CC35	Synaptopodin OS=Mus musculus OX=10090 GN=Synpo PE=1 SV=2	0.378786	0.19881	929	99.5	9.42	cell organization and biogenesis;regulation of biological process;response to stimulus	cytoplasm;cytoskeleton;membrane;nucleus	protein binding		104027	ENSMUSG00000043079.17	Synpo	18			Primary Focal Segmental Glomerulosclerosis FSGS	1
Q3UPL0	Protein transport protein Sec31A OS=Mus musculus OX=10090 GN=Sec31a PE=1 SV=2	0.700237	0.200287	1230	133.5	6.76	cell organization and biogenesis;response to stimulus;transport	cytoplasm;cytosol;endoplasmic reticulum;endosome;membrane	protein binding	Pf03154, Pf12931	69162	ENSMUSG00000035325.16	Sec31a	5	Protein processing in endoplasmic reticulum	Antigen Presentation: Folding, assembly and peptide loading of class I MHC; COPII (Coat Protein 2) Mediated Vesicle Transport; MHC class II antigen presentation		1
P84104	Serine/arginine-rich splicing factor 3 OS=Mus musculus OX=10090 GN=Srsf3 PE=1 SV=1	0.700237	0.200287	164	19.3	11.65	metabolic process;regulation of biological process;response to stimulus;transport	cytoplasm;nucleus	protein binding;RNA binding	Pf00076, Pf13893, Pf14259	20383	ENSMUSG00000071172.12	Srsf3	17	Herpes simplex infection; Spliceosome	mRNA Splicing - Major Pathway; mRNA 3'-end processing; Cleavage of Growing Transcript in the Termination Region ; Transport of Mature mRNA derived from an Intron-Containing Transcript	mRNA processing	1
Q9EQZ6	Rap guanine nucleotide exchange factor 4 OS=Mus musculus OX=10090 GN=Rapgef4 PE=1 SV=1	0.989744	0.201519	1011	115.4	6.92	regulation of biological process;response to stimulus;transport	cytoplasm;cytosol;membrane	nucleotide binding;protein binding	Pf00027, Pf00610, Pf00617, Pf00618, Pf00788	56508	ENSMUSG00000049044.16	Rapgef4	2	Leukocyte transendothelial migration; Phospholipase D signaling pathway; Rap1 signaling pathway; cAMP signaling pathway; Insulin secretion; Adrenergic signaling in cardiomyocytes	Integrin alphaIIb beta3 signaling; Glucagon-like Peptide-1 (GLP1) regulates insulin secretion; Rap1 signalling		1
Q922J3	CAP-Gly domain-containing linker protein 1 OS=Mus musculus OX=10090 GN=Clip1 PE=1 SV=1	0.989744	0.201519	1391	155.7	5.24	cell organization and biogenesis;regulation of biological process;transport	cytoplasm;cytoskeleton;endosome;Golgi;membrane	catalytic activity;metal ion binding;motor activity;protein binding;structural molecule activity	Pf00038, Pf01302, Pf01576, Pf02463, Pf07888, Pf09730, Pf10174, Pf12128, Pf13166, Pf13514	56430	ENSMUSG00000049550.17	Clip1	5	mTOR signaling pathway	RHO GTPases activate IQGAPs; Resolution of Sister Chromatid Cohesion; Amplification of signal from unattached kinetochores via a MAD2 inhibitory signal; Separation of Sister Chromatids; RHO GTPases Activate Formins		1
Q9D0M1	Phosphoribosyl pyrophosphate synthase-associated protein 1 OS=Mus musculus OX=10090 GN=Prpsap1 PE=1 SV=1	0.989744	0.201519	356	39.4	7.2	metabolic process;regulation of biological process		catalytic activity;enzyme regulator activity;metal ion binding;protein binding	Pf13793, Pf14572	67763		Prpsap1	11				1
Q9CQC7	NADH dehydrogenase [ubiquinone] 1 beta subcomplex subunit 4 OS=Mus musculus OX=10090 GN=Ndufb4 PE=1 SV=3	-0.673221	0.201589	129	15.1	9.89	cell organization and biogenesis;metabolic process;response to stimulus;transport	membrane;mitochondrion	catalytic activity	Pf07225	100041273; 68194; 100042503	ENSMUSG00000022820.3	Gm3244; Ndufb4; Gm3873	15; 16; 19	Metabolic pathways; Huntington's disease; Non-alcoholic fatty liver disease (NAFLD); Oxidative phosphorylation; Parkinson's disease; Alzheimer's disease	Complex I biogenesis	Electron Transport Chain	1
Q9D2M8	Ubiquitin-conjugating enzyme E2 variant 2 OS=Mus musculus OX=10090 GN=Ube2v2 PE=1 SV=4	-0.673221	0.201589	145	16.4	8.09	metabolic process;regulation of biological process;response to stimulus	cytoplasm;nucleus	catalytic activity;protein binding	Pf00179	70620	ENSMUSG00000022674.14	Ube2v2	16		G2/M DNA damage checkpoint; Nonhomologous End-Joining (NHEJ); Recruitment and ATM-mediated phosphorylation of repair and signaling proteins at DNA double strand breaks		1
Q9CZJ2	Heat shock 70 kDa protein 12B OS=Mus musculus OX=10090 GN=Hspa12b PE=1 SV=1	-1.23265	0.201899	685	76.1	8.47			nucleotide binding		72630	ENSMUSG00000074793.10	Hspa12b	2				1
O55106	Striatin OS=Mus musculus OX=10090 GN=Strn PE=1 SV=2	-1.23265	0.201899	780	85.9	5.27	cell organization and biogenesis;regulation of biological process;response to stimulus	cytoplasm;membrane	protein binding	Pf00400, Pf08232	268980	ENSMUSG00000024077.15	Strn	17				1
Q9WUD1	STIP1 homology and U box-containing protein 1 OS=Mus musculus OX=10090 GN=Stub1 PE=1 SV=1	-1.23265	0.201899	304	34.9	6.01	metabolic process;regulation of biological process;response to stimulus	cytoplasm;cytosol;endoplasmic reticulum;nucleus	catalytic activity;protein binding	Pf00515, Pf04564, Pf07719, Pf12895, Pf13414, Pf13424, Pf13432, Pf14559	56424	ENSMUSG00000039615.8	Stub1	17	Ubiquitin mediated proteolysis; Protein processing in endoplasmic reticulum	Downregulation of ERBB2 signaling; Regulation of RUNX2 expression and activity; Regulation of PTEN stability and activity; Downregulation of TGF-beta receptor signaling		1
P86048	60S ribosomal protein L10-like OS=Mus musculus OX=10090 GN=Rpl10l PE=2 SV=1	-1.23265	0.201899	214	24.5	10.11	cell organization and biogenesis;metabolic process	membrane;nucleus;ribosome	RNA binding;structural molecule activity	Pf00252	238217	ENSMUSG00000060499.7	Rpl10l	12				1
Q6PCP5-2	Isoform 2 of Mitochondrial fission factor OS=Mus musculus OX=10090 GN=Mff	-1.23265	0.201899	239	27.2	6.14	cell organization and biogenesis;regulation of biological process;transport	membrane;mitochondrion	protein binding	Pf05644	75734	ENSMUSG00000026150.14	Mff	1				1
P17563	Methanethiol oxidase OS=Mus musculus OX=10090 GN=Selenbp1 PE=1 SV=2	-1.23265	0.201899	472	52.5	6.29	cell differentiation;transport	cytoplasm;cytosol;membrane;nucleus		Pf05694, Pf10282	20341	ENSMUSG00000068874.13	Selenbp1	3			Selenium metabolism/Selenoproteins	1
Q9ES97-4	Isoform 4 of Reticulon-3 OS=Mus musculus OX=10090 GN=Rtn3	0.606415	0.202002	256	27.4	8.24	cell death;cell organization and biogenesis;transport	endoplasmic reticulum;Golgi;membrane	protein binding	Pf02453	20168	ENSMUSG00000024758.14	Rtn3	19				1	Met-loss+Acetyl [N-Term]
Q6PB66	Leucine-rich PPR motif-containing protein, mitochondrial OS=Mus musculus OX=10090 GN=Lrpprc PE=1 SV=2	0.440405	0.202126	1392	156.5	6.83	metabolic process;regulation of biological process;transport	chromosome;cytoplasm;cytoskeleton;membrane;mitochondrion;nucleus	catalytic activity;DNA binding;protein binding;RNA binding	Pf12854, Pf13041, Pf13812	72416	ENSMUSG00000024120.12	Lrpprc	17			TNF-alpha NF-kB Signaling Pathway	1
Q9WUB3	Glycogen phosphorylase, muscle form OS=Mus musculus OX=10090 GN=Pygm PE=1 SV=3	0.284487	0.204237	842	97.2	7.11	cellular homeostasis;metabolic process;response to stimulus	cytoplasm;endoplasmic reticulum	catalytic activity;nucleotide binding	Pf00343	19309	ENSMUSG00000032648.14; ENSMUSG00000106877.3	Pygm	19; CHR_MG4249_PATCH	Insulin signaling pathway; Metabolic pathways; Insulin resistance; Starch and sucrose metabolism; Glucagon signaling pathway	Glycogen breakdown (glycogenolysis)	Glycogen Metabolism	1
P67871	Casein kinase II subunit beta OS=Mus musculus OX=10090 GN=Csnk2b PE=1 SV=1	0.797099	0.206755	215	24.9	5.55	metabolic process;regulation of biological process;response to stimulus	chromosome;cytoplasm;membrane;nucleus	catalytic activity;enzyme regulator activity;metal ion binding;protein binding	Pf01214	13001	ENSMUSG00000024387.13	Csnk2b	17	Herpes simplex infection; Wnt signaling pathway; Epstein-Barr virus infection; Adherens junction; Ribosome biogenesis in eukaryotes; NF-kappa B signaling pathway; Tight junction; Measles	WNT mediated activation of DVL; Regulation of TP53 Activity through Phosphorylation; Neutrophil degranulation; Synthesis of PC; Cooperation of PDCL (PhLP1) and TRiC/CCT in G-protein beta folding; Condensation of Prometaphase Chromosomes; Receptor Mediated Mitophagy; Regulation of PTEN stability and activity; Signal transduction by L1; RUNX1 interacts with co-factors whose precise effect on RUNX1 …	TNF-alpha NF-kB Signaling Pathway; Wnt Signaling Pathway NetPath	1
Q61292	Laminin subunit beta-2 OS=Mus musculus OX=10090 GN=Lamb2 PE=1 SV=2	0.797099	0.206755	1799	196.5	6.67	cell differentiation;cell growth;cell organization and biogenesis;cellular component movement;metabolic process;regulation of biological process;transport	cytoplasm;extracellular	protein binding	Pf00053, Pf00055, Pf00769, Pf01442, Pf04012, Pf06008, Pf07111, Pf11740, Pf12128, Pf13514, Pf14662, Pf15558	16779	ENSMUSG00000052911.9	Lamb2	9	Focal adhesion; Toxoplasmosis; Small cell lung cancer; Pathways in cancer; ECM-receptor interaction; PI3K-Akt signaling pathway; Amoebiasis	Regulation of Insulin-like Growth Factor (IGF) transport and uptake by Insulin-like Growth Factor Binding Proteins (IGFBPs); MET activates PTK2 signaling; Laminin interactions; Post-translational protein phosphorylation	Primary Focal Segmental Glomerulosclerosis FSGS; Focal Adhesion-PI3K-Akt-mTOR-signaling pathway; Inflammatory Response Pathway; Alpha6-Beta4 Integrin Signaling Pathway; Focal Adhesion	1
P33173	Kinesin-like protein KIF1A OS=Mus musculus OX=10090 GN=Kif1a PE=1 SV=2	0.797099	0.206755	1695	191.6	6.2	cellular component movement;transport	cytoplasm;cytoskeleton;cytosol	catalytic activity;motor activity;nucleotide binding;protein binding	Pf00169, Pf00225, Pf00498, Pf12423, Pf12473	16560		Kif1a	1				1
Q99LC5	Electron transfer flavoprotein subunit alpha, mitochondrial OS=Mus musculus OX=10090 GN=Etfa PE=1 SV=2	0.427865	0.208721	333	35	8.38	metabolic process;transport	mitochondrion;organelle lumen	catalytic activity;nucleotide binding;protein binding	Pf00766, Pf01012	110842	ENSMUSG00000032314.14	Etfa	9		Respiratory electron transport		1
Q3U1J4	DNA damage-binding protein 1 OS=Mus musculus OX=10090 GN=Ddb1 PE=1 SV=2	-0.404535	0.209762	1140	126.8	5.26	cell organization and biogenesis;metabolic process;regulation of biological process;response to stimulus	cytoplasm;nucleus	DNA binding;protein binding	Pf03178, Pf10433	13194	ENSMUSG00000024740.9	Ddb1	19	Ubiquitin mediated proteolysis; Hepatitis B; Nucleotide excision repair; Viral carcinogenesis	Dual incision in TC-NER; Recognition of DNA damage by PCNA-containing replication complex; Dual Incision in GG-NER; DNA Damage Recognition in GG-NER; Formation of Incision Complex in GG-NER; Neddylation; Formation of TC-NER Pre-Incision Complex; Gap-filling DNA repair synthesis and ligation in TC-NER	PluriNetWork	1
Q99JB2	Stomatin-like protein 2, mitochondrial OS=Mus musculus OX=10090 GN=Stoml2 PE=1 SV=1	1.21214	0.209959	353	38.4	8.87	cell organization and biogenesis;cellular homeostasis;metabolic process;regulation of biological process;response to stimulus;transport	cytoplasm;cytoskeleton;membrane;mitochondrion	protein binding	Pf01145	66592	ENSMUSG00000028455.15	Stoml2	4		Processing of SMDT1		1
Q9DCZ1	GMP reductase 1 OS=Mus musculus OX=10090 GN=Gmpr PE=1 SV=1	1.21214	0.209959	345	37.5	7.09	metabolic process		catalytic activity;metal ion binding	Pf00478, Pf01081, Pf01645	66355	ENSMUSG00000000253.12	Gmpr	13	Purine metabolism	Purine salvage	Purine metabolism	1
B9EJ86	Oxysterol-binding protein-related protein 8 OS=Mus musculus OX=10090 GN=Osbpl8 PE=1 SV=1	1.21214	0.209959	889	101.2	6.96	cell differentiation;cell organization and biogenesis;regulation of biological process;transport	endoplasmic reticulum;membrane;nucleus	protein binding;transporter activity	Pf00169, Pf01237	237542	ENSMUSG00000020189.14	Osbpl8	10		Acyl chain remodelling of PS		1
Q9D1X0	Nucleolar protein 3 OS=Mus musculus OX=10090 GN=Nol3 PE=1 SV=1	1.21214	0.209959	220	24.6	4.07	cell death;cell differentiation;cell organization and biogenesis;cell proliferation;cellular homeostasis;metabolic process;regulation of biological process;response to stimulus;transport	cytoplasm;endoplasmic reticulum;membrane;mitochondrion	enzyme regulator activity;metal ion binding;protein binding	Pf00619	78688	ENSMUSG00000014776.7	Nol3	8				1
Q8VHQ9	Acyl-coenzyme A thioesterase 11 OS=Mus musculus OX=10090 GN=Acot11 PE=1 SV=1	1.21214	0.209959	594	67.3	6.8	metabolic process;regulation of biological process;response to stimulus	cytoplasm;cytosol	catalytic activity	Pf01852, Pf03061, Pf10604	329910	ENSMUSG00000034853.16	Acot11	4		Mitochondrial Fatty Acid Beta-Oxidation		1
P50516	V-type proton ATPase catalytic subunit A OS=Mus musculus OX=10090 GN=Atp6v1a PE=1 SV=2	-0.193968	0.211719	617	68.3	5.58	cellular homeostasis;metabolic process;response to stimulus;transport	cytosol;membrane;mitochondrion	catalytic activity;nucleotide binding;transporter activity	Pf00006, Pf00306, Pf02874	11964	ENSMUSG00000052459.13	Atp6v1a	16	mTOR signaling pathway; Rheumatoid arthritis; Metabolic pathways; Phagosome; Oxidative phosphorylation; Synaptic vesicle cycle; Collecting duct acid secretion	Ion channel transport; ROS, RNS production in phagocytes; Transferrin endocytosis and recycling; Insulin receptor recycling		1
Q9CWF2	Tubulin beta-2B chain OS=Mus musculus OX=10090 GN=Tubb2b PE=1 SV=1	-0.101022	0.211912	445	49.9	4.89	cell organization and biogenesis;cellular component movement;regulation of biological process	cytoplasm;cytoskeleton;nucleus	catalytic activity;nucleotide binding;protein binding;structural molecule activity	Pf00091, Pf03953, Pf10644	73710	ENSMUSG00000045136.5	Tubb2b	13	Phagosome; Gap junction	Intraflagellar transport; Hedgehog 'on' state; Hedgehog 'off' state		1
Q9JI91	Alpha-actinin-2 OS=Mus musculus OX=10090 GN=Actn2 PE=1 SV=2	-0.437678	0.214237	894	103.8	5.45	cell organization and biogenesis;regulation of biological process;response to stimulus	cytoplasm;cytoskeleton;membrane	metal ion binding;protein binding	Pf00307, Pf00435, Pf08726, Pf11971, Pf13499, Pf13833	11472	ENSMUSG00000052374.14	Actn2	13	Leukocyte transendothelial migration; Regulation of actin cytoskeleton; Arrhythmogenic right ventricular cardiomyopathy (ARVC); Focal adhesion; Adherens junction; Tight junction; Systemic lupus erythematosus; Amoebiasis; Viral carcinogenesis	RAF/MAP kinase cascade; CREB phosphorylation through the activation of CaMKII; Ras activation uopn Ca2+ infux through NMDA receptor; Platelet degranulation ; Striated Muscle Contraction; Unblocking of NMDA receptor, glutamate binding and activation; Interleukin-20 family signaling	Striated Muscle Contraction	1
O35526	Syntaxin-1A OS=Mus musculus OX=10090 GN=Stx1a PE=1 SV=3	-0.308338	0.214255	288	33	5.24	cell organization and biogenesis;regulation of biological process;response to stimulus;transport	membrane	protein binding	Pf00804, Pf05739, Pf14523	20907	ENSMUSG00000007207.10	Stx1a	5	Amphetamine addiction; SNARE interactions in vesicular transport; Synaptic vesicle cycle; Insulin secretion	Acetylcholine Neurotransmitter Release Cycle; LGI-ADAM interactions; Norepinephrine Neurotransmitter Release Cycle; Other interleukin signaling; GABA synthesis, release, reuptake and degradation; Glutamate Neurotransmitter Release Cycle		1
P24668	Cation-dependent mannose-6-phosphate receptor OS=Mus musculus OX=10090 GN=M6pr PE=1 SV=1	-0.884725	0.219694	278	31.2	5.39	transport	endosome;membrane;vacuole	transporter activity	Pf02157, Pf09451	17113	ENSMUSG00000007458.14	M6pr	6	Lysosome; Phagosome	Retrograde transport at the Trans-Golgi-Network; Cargo recognition for clathrin-mediated endocytosis		1
Q5DU25	IQ motif and SEC7 domain-containing protein 2 OS=Mus musculus OX=10090 GN=Iqsec2 PE=1 SV=3	-0.469688	0.222873	1478	161.7	8.56	cell organization and biogenesis;regulation of biological process;reproduction	cytoplasm	protein binding	Pf01369, Pf06005	245666		Iqsec2	X				1
Q61330	Contactin-2 OS=Mus musculus OX=10090 GN=Cntn2 PE=1 SV=2	0.546137	0.225743	1040	113.1	7.62	cell organization and biogenesis;cellular component movement;metabolic process;regulation of biological process;response to stimulus;transport	cell surface;membrane	protein binding	Pf00041, Pf00047, Pf07679, Pf07686, Pf13895, Pf13927	21367	ENSMUSG00000053024.14	Cntn2	1	Cell adhesion molecules (CAMs)			1
P14211	Calreticulin OS=Mus musculus OX=10090 GN=Calr PE=1 SV=1	-0.270123	0.227556	416	48	4.49	cell differentiation;cell organization and biogenesis;metabolic process;regulation of biological process;response to stimulus;transport	cell surface;cytoplasm;cytosol;endoplasmic reticulum;extracellular;Golgi;membrane;nucleus;organelle lumen	metal ion binding;protein binding;RNA binding	Pf00262	12317	ENSMUSG00000003814.8	Calr	8	Chagas disease (American trypanosomiasis); HTLV-I infection; Phagosome; Antigen processing and presentation; Protein processing in endoplasmic reticulum	Calnexin/calreticulin cycle; Scavenging by Class A Receptors; ER-Phagosome pathway; Antigen Presentation: Folding, assembly and peptide loading of class I MHC	Calcium Regulation in the Cardiac Cell	1
P32848	Parvalbumin alpha OS=Mus musculus OX=10090 GN=Pvalb PE=1 SV=3	0.430316	0.229346	110	11.9	5.19	cellular homeostasis	cytoplasm;nucleus	metal ion binding;protein binding	Pf00036, Pf13405	19293	ENSMUSG00000005716.16	Pvalb	15				1	Met-loss+Acetyl [N-Term]
O70310	Glycylpeptide N-tetradecanoyltransferase 1 OS=Mus musculus OX=10090 GN=Nmt1 PE=1 SV=1	0.864213	0.230905	496	56.9	8	metabolic process	cytoplasm;cytosol;membrane	catalytic activity	Pf01233, Pf02799	18107	ENSMUSG00000020936.8	Nmt1	11		Inactivation, recovery and regulation of the phototransduction cascade; Activation, myristolyation of BID and translocation to mitochondria; Signaling by GPCR		1
P40630	Transcription factor A, mitochondrial OS=Mus musculus OX=10090 GN=Tfam PE=1 SV=2	0.864213	0.230905	243	28	9.69	cell organization and biogenesis;metabolic process;regulation of biological process	mitochondrion;nucleus	DNA binding;protein binding;RNA binding	Pf00505, Pf09011	21780	ENSMUSG00000003923.14	Tfam	10	Huntington's disease	Mitochondrial transcription initiation	Mitochondrial Gene Expression	1
Q91Z67	SLIT-ROBO Rho GTPase-activating protein 2 OS=Mus musculus OX=10090 GN=Srgap2 PE=1 SV=2	0.864213	0.230905	1071	120.7	6.64	cell organization and biogenesis;regulation of biological process;response to stimulus	cytoplasm;cytosol;membrane;nucleus	enzyme regulator activity;protein binding	Pf00018, Pf00611, Pf00620, Pf07653, Pf14604	14270	ENSMUSG00000026425.15	Srgap2	1	Axon guidance			1
Q99KN9	Clathrin interactor 1 OS=Mus musculus OX=10090 GN=Clint1 PE=1 SV=2	0.864213	0.230905	631	68.5	6.25	cell organization and biogenesis;transport	cytoplasm;Golgi;membrane	protein binding	Pf01417, Pf07651	216705		Clint1	11				1
P35283	Ras-related protein Rab-12 OS=Mus musculus OX=10090 GN=Rab12 PE=1 SV=3	0.864213	0.230905	243	27.3	8.41	metabolic process;regulation of biological process;response to stimulus;transport	endosome;Golgi;membrane;vacuole	catalytic activity;nucleotide binding	Pf00025, Pf00071, Pf01926, Pf08477	19328	ENSMUSG00000023460.12	Rab12	17		RAB GEFs exchange GTP for GDP on RABs		1
Q02053	Ubiquitin-like modifier-activating enzyme 1 OS=Mus musculus OX=10090 GN=Uba1 PE=1 SV=1	-0.186106	0.23145	1058	117.7	5.66	metabolic process;response to stimulus	cytoplasm;cytosol;membrane;mitochondrion;nucleus	catalytic activity;nucleotide binding;protein binding;RNA binding	Pf00899, Pf02134, Pf09358, Pf10585	22201	ENSMUSG00000001924.15	Uba1	X	Ubiquitin mediated proteolysis; Parkinson's disease	Antigen processing: Ubiquitination & Proteasome degradation; Synthesis of active ubiquitin: roles of E1 and E2 enzymes	Parkinsons Disease Pathway; Proteasome Degradation	1
Q99K51	Plastin-3 OS=Mus musculus OX=10090 GN=Pls3 PE=1 SV=3	0.417165	0.236661	630	70.7	5.62	cell organization and biogenesis	cytoplasm;cytosol;membrane	metal ion binding;protein binding	Pf00307, Pf13499	102866	ENSMUSG00000016382.15	Pls3	X				1
Q61701	ELAV-like protein 4 OS=Mus musculus OX=10090 GN=Elavl4 PE=1 SV=1	0.520258	0.237017	385	42.3	9.38	cell differentiation;cell organization and biogenesis;regulation of biological process;response to stimulus	cytoplasm;cytoskeleton;cytosol;membrane;nucleus;ribosome	RNA binding	Pf00076, Pf13893, Pf14259	15572	ENSMUSG00000028546.17	Elavl4	4			mRNA processing	1
O35098	Dihydropyrimidinase-related protein 4 OS=Mus musculus OX=10090 GN=Dpysl4 PE=1 SV=1	-0.326284	0.237427	572	61.9	6.98	cell death;cellular component movement	cytoplasm	catalytic activity;protein binding	Pf01979, Pf13147, Pf13594	26757		Dpysl4	7				1
Q9JMH9-1	Isoform 1 of Unconventional myosin-XVIIIa OS=Mus musculus OX=10090 GN=Myo18a	-0.495683	0.238265	2035	230.8	6.16	cell differentiation;cell organization and biogenesis;cellular component movement;metabolic process;regulation of biological process;transport	cytoplasm;cytoskeleton;Golgi;membrane	catalytic activity;motor activity;nucleotide binding;protein binding;RNA binding;structural molecule activity;transporter activity	Pf00038, Pf00063, Pf00595, Pf00769, Pf01496, Pf01576, Pf02463, Pf02841, Pf03962, Pf04111, Pf04156, Pf04502, Pf05483, Pf05557, Pf05622, Pf05667, Pf05701, Pf05911, Pf06160, Pf07111, Pf07888, Pf09726, Pf09728, Pf09730, Pf09755, Pf09787, Pf10174, Pf12128, Pf12329, Pf13166, Pf13514, Pf13851, Pf15397	360013	ENSMUSG00000000631.20	Myo18a	11				1
P61028	Ras-related protein Rab-8B OS=Mus musculus OX=10090 GN=Rab8b PE=1 SV=1	-0.495683	0.238265	207	23.6	9.07	cell organization and biogenesis;regulation of biological process;response to stimulus;transport	endosome;membrane;mitochondrion	catalytic activity;nucleotide binding;protein binding	Pf00025, Pf00071, Pf08477	235442	ENSMUSG00000036943.9	Rab8b	9		TBC/RABGAPs		1
P63011	Ras-related protein Rab-3A OS=Mus musculus OX=10090 GN=Rab3a PE=1 SV=1	-0.297538	0.239393	220	25	5.03	cell communication;cell organization and biogenesis;regulation of biological process;response to stimulus;transport	cytosol;endosome;membrane	catalytic activity;enzyme regulator activity;nucleotide binding;protein binding	Pf00025, Pf00071, Pf08477, Pf09439	19339	ENSMUSG00000031840.12; ENSMUSG00000111277.1	Rab3a	8; CHR_MG190_MG3751_PATCH	Synaptic vesicle cycle; Insulin secretion	Acetylcholine Neurotransmitter Release Cycle; RAB GEFs exchange GTP for GDP on RABs; Neutrophil degranulation; Norepinephrine Neurotransmitter Release Cycle; GABA synthesis, release, reuptake and degradation; Glutamate Neurotransmitter Release Cycle; RAB geranylgeranylation		1
Q9CQ69	Cytochrome b-c1 complex subunit 8 OS=Mus musculus OX=10090 GN=Uqcrq PE=1 SV=3	-0.562797	0.241028	82	9.8	10.26	metabolic process;transport	membrane;mitochondrion	catalytic activity;transporter activity	Pf02939	22272	ENSMUSG00000044894.14	Uqcrq	11	Metabolic pathways; Huntington's disease; Non-alcoholic fatty liver disease (NAFLD); Oxidative phosphorylation; Parkinson's disease; Alzheimer's disease; Cardiac muscle contraction	Respiratory electron transport	Electron Transport Chain	1	Met-loss [N-Term]
Q3THE2	Myosin regulatory light chain 12B OS=Mus musculus OX=10090 GN=Myl12b PE=1 SV=2	-0.562797	0.241028	172	19.8	4.84	regulation of biological process		metal ion binding;protein binding	Pf00036, Pf13202, Pf13405, Pf13833	67938	ENSMUSG00000034868.8	Myl12b	17	Leukocyte transendothelial migration; Regulation of actin cytoskeleton; Focal adhesion; Platelet activation; Tight junction	RHO GTPases activate PAKs; Smooth Muscle Contraction		1
P97352	Protein S100-A13 OS=Mus musculus OX=10090 GN=S100a13 PE=1 SV=1	-1.01026	0.243202	98	11.2	6.13	regulation of biological process;transport	cytoplasm;cytosol;extracellular;membrane;nucleus	metal ion binding;protein binding	Pf01023	20196		S100a13	3				1
P62311	U6 snRNA-associated Sm-like protein LSm3 OS=Mus musculus OX=10090 GN=Lsm3 PE=1 SV=2	-1.01026	0.243202	102	11.8	4.7	cell organization and biogenesis;metabolic process	nucleus;spliceosomal complex	RNA binding	Pf01423	67678	ENSMUSG00000034192.5	Lsm3	6	RNA degradation; Spliceosome	mRNA Splicing - Major Pathway; mRNA decay by 5' to 3' exoribonuclease		1	Met-loss+Acetyl [N-Term]
Q3UJU9	Regulator of microtubule dynamics protein 3 OS=Mus musculus OX=10090 GN=Rmdn3 PE=1 SV=2	-1.01026	0.243202	470	52	5.21	cell death;cell differentiation;cellular homeostasis	cytoplasm;cytoskeleton;membrane;mitochondrion;nucleus	protein binding		67809	ENSMUSG00000070730.11	Fam82a2; Rmdn3	2				1
P17427	AP-2 complex subunit alpha-2 OS=Mus musculus OX=10090 GN=Ap2a2 PE=1 SV=2	-0.207293	0.243782	938	104	6.93	regulation of biological process;transport	Golgi;membrane	protein binding;transporter activity	Pf01602, Pf02296, Pf02883, Pf13646	11772	ENSMUSG00000002957.11	Ap2a2	7	Endocytosis; Endocrine and other factor-regulated calcium reabsorption; Huntington's disease; Synaptic vesicle cycle	WNT5A-dependent internalization of FZD4; Trafficking of GluR2-containing AMPA receptors; Neutrophil degranulation; VLDLR internalisation and degradation; Retrograde neurotrophin signalling; WNT5A-dependent internalization of FZD2, FZD5 and ROR2; Recycling pathway of L1; MHC class II antigen presentation; Cargo recognition for clathrin-mediated endocytosis; LDL clearance		1
P16330	2',3'-cyclic-nucleotide 3'-phosphodiesterase OS=Mus musculus OX=10090 GN=Cnp PE=1 SV=3	0.140161	0.244141	420	47.1	8.97	cell differentiation;cell organization and biogenesis;metabolic process;response to stimulus	cytoplasm;membrane	catalytic activity;nucleotide binding;RNA binding	Pf05881, Pf06414, Pf13207, Pf13238, Pf13401, Pf13671	12799	ENSMUSG00000006782.16	Cnp	11				1
Q8VBY2	Calcium/calmodulin-dependent protein kinase kinase 1 OS=Mus musculus OX=10090 GN=Camkk1 PE=1 SV=1	-0.787864	0.245	505	55.8	5.99	metabolic process;regulation of biological process;response to stimulus	cytoplasm;nucleus	catalytic activity;nucleotide binding;protein binding	Pf00069, Pf07714, Pf14531	55984	ENSMUSG00000020785.17	Camkk1	11	Oxytocin signaling pathway; Longevity regulating pathway; Adipocytokine signaling pathway; Alcoholism; AMPK signaling pathway	CREB phosphorylation through the activation of CaMKK		1
P29595	NEDD8 OS=Mus musculus OX=10090 GN=Nedd8 PE=1 SV=2	-0.787864	0.245	81	9	7.25	metabolic process;regulation of biological process;response to stimulus	nucleus	protein binding	Pf00240, Pf11976	18002	ENSMUSG00000010376.14	Nedd8	14		Iron uptake and transport; Neddylation; UCH proteinases; Cargo recognition for clathrin-mediated endocytosis; TGF-beta receptor signaling activates SMADs		1
Q80TB8	Synaptic vesicle membrane protein VAT-1 homolog-like OS=Mus musculus OX=10090 GN=Vat1l PE=1 SV=2	-0.787864	0.245	417	45.8	5.06	metabolic process		catalytic activity;metal ion binding	Pf00107, Pf08240, Pf13602	270097	ENSMUSG00000046844.6	Vat1l	8				1
Q3THK7	GMP synthase [glutamine-hydrolyzing] OS=Mus musculus OX=10090 GN=Gmps PE=1 SV=2	-0.787864	0.245	693	76.7	6.73	metabolic process	cytoplasm;cytosol	catalytic activity;nucleotide binding	Pf00117, Pf00733, Pf00958, Pf01171, Pf02540, Pf03054, Pf06508, Pf07722	229363	ENSMUSG00000027823.9	Gmps	3	Metabolic pathways; Purine metabolism; Drug metabolism - other enzymes	Purine ribonucleoside monophosphate biosynthesis	Purine metabolism	1
Q5EBJ4	Ermin OS=Mus musculus OX=10090 GN=Ermn PE=1 SV=1	0.667816	0.246628	281	32.1	4.59	cell organization and biogenesis;regulation of biological process	cytoplasm;cytoskeleton	protein binding	Pf00769	77767	ENSMUSG00000026830.9	Ermn	2				1
Q6PD28	Serine/threonine-protein phosphatase 2A 56 kDa regulatory subunit beta isoform OS=Mus musculus OX=10090 GN=Ppp2r5b PE=1 SV=1	0.667816	0.246628	497	57.3	6.84	regulation of biological process;response to stimulus	cytoplasm	enzyme regulator activity	Pf01603	225849	ENSMUSG00000024777.9; ENSMUSG00000107330.1	Ppp2r5b	19; CHR_MG4249_PATCH	mRNA surveillance pathway; Dopaminergic synapse; Oocyte meiosis; Sphingolipid signaling pathway; PI3K-Akt signaling pathway; AMPK signaling pathway; Adrenergic signaling in cardiomyocytes	Beta-catenin phosphorylation cascade; PI5P, PP2A and IER3 Regulate PI3K/AKT Signaling; CTLA4 inhibitory signaling; RAF activation; Interleukin-20 family signaling; Disassembly of the destruction complex and recruitment of AXIN to the membrane; Negative regulation of MAPK pathway; Amplification of signal from unattached kinetochores via a MAD2 inhibitory signal; Resolution of Sister Chromatid Cohe…	Focal Adhesion-PI3K-Akt-mTOR-signaling pathway; Glycogen Metabolism; IL-6 signaling Pathway	1
P56564	Excitatory amino acid transporter 1 OS=Mus musculus OX=10090 GN=Slc1a3 PE=1 SV=2	-0.47592	0.247472	543	59.6	8.4	cell organization and biogenesis;metabolic process;regulation of biological process;response to stimulus;transport	cell surface;membrane	metal ion binding;protein binding;transporter activity	Pf00375	20512	ENSMUSG00000005360.14	Slc1a3	15	Glutamatergic synapse	Transport of inorganic cations/anions and amino acids/oligopeptides; Astrocytic Glutamate-Glutamine Uptake And Metabolism; Glutamate Neurotransmitter Release Cycle		1
P17183	Gamma-enolase OS=Mus musculus OX=10090 GN=Eno2 PE=1 SV=2	0.15188	0.248851	434	47.3	5.11	metabolic process	cell surface;cytoplasm;membrane	catalytic activity;metal ion binding;protein binding	Pf00113, Pf03952, Pf13378	13807	ENSMUSG00000004267.16	Eno2	6	RNA degradation; Metabolic pathways; Biosynthesis of amino acids; Glycolysis / Gluconeogenesis; HIF-1 signaling pathway; Carbon metabolism	Gluconeogenesis; Glycolysis	Glycolysis and Gluconeogenesis	1
Q60900	ELAV-like protein 3 OS=Mus musculus OX=10090 GN=Elavl3 PE=1 SV=1	-0.638288	0.24903	367	39.5	9.28	cell differentiation;development		RNA binding	Pf00076, Pf13893, Pf14259	15571	ENSMUSG00000003410.8	Elavl3	9			mRNA processing	1
P56135	ATP synthase subunit f, mitochondrial OS=Mus musculus OX=10090 GN=Atp5mf PE=1 SV=3	-0.638288	0.24903	88	10.3	9.95	metabolic process;transport	membrane;mitochondrion;nucleus	catalytic activity	Pf10206	57423	ENSMUSG00000038690.15	Atp5j2	5	Metabolic pathways; Oxidative phosphorylation	Cristae formation; Formation of ATP by chemiosmotic coupling	Oxidative phosphorylation; Electron Transport Chain	1	Met-loss+Acetyl [N-Term]
P06837	Neuromodulin OS=Mus musculus OX=10090 GN=Gap43 PE=1 SV=1	-0.412355	0.252218	227	23.6	4.73	cell differentiation;cellular component movement;development;regulation of biological process;response to stimulus	cytoplasm;cytoskeleton;membrane	enzyme regulator activity;metal ion binding;protein binding	Pf00612, Pf10580	14432	ENSMUSG00000047261.9	Gap43	16		L1CAM interactions	Spinal Cord Injury	1
Q6QWF9	Calcium/calmodulin-dependent protein kinase II inhibitor 1 OS=Mus musculus OX=10090 GN=Camk2n1 PE=1 SV=1	-1.33218	0.252912	78	8.5	5.45	regulation of biological process	membrane	enzyme regulator activity;protein binding	Pf15170	66259	ENSMUSG00000046447.3	Camk2n1	4				1
Q9D164	FXYD domain-containing ion transport regulator 6 OS=Mus musculus OX=10090 GN=Fxyd6 PE=1 SV=2	-1.33218	0.252912	94	10.4	5.11	regulation of biological process;transport	membrane	transporter activity	Pf02038	59095	ENSMUSG00000066705.7	Fxyd6	9		Ion transport by P-type ATPases; Ion homeostasis		1
P02535	Keratin, type I cytoskeletal 10 OS=Mus musculus OX=10090 GN=Krt10 PE=1 SV=3	-1.33218	0.252912	570	57.7	5.11	cell differentiation;cell organization and biogenesis;response to stimulus		protein binding;structural molecule activity	Pf00038	16661		Krt10	11	Staphylococcus aureus infection			1
Q6ZWM4	U6 snRNA-associated Sm-like protein LSm8 OS=Mus musculus OX=10090 GN=Lsm8 PE=1 SV=3	-1.33218	0.252912	96	10.4	4.48	metabolic process	nucleus;spliceosomal complex	RNA binding	Pf01423	76522	ENSMUSG00000044155.11	Naa38; Lsm8	6	RNA degradation; Spliceosome	mRNA Splicing - Major Pathway	mRNA processing	1	Met-loss+Acetyl [N-Term]
Q8BLY2	Threonine--tRNA ligase 2, cytoplasmic OS=Mus musculus OX=10090 GN=Tars3 PE=1 SV=1	-1.33218	0.252912	790	91.3	7.53	metabolic process	cytoplasm	catalytic activity;nucleotide binding	Pf00587, Pf02824, Pf03129, Pf07973	272396	ENSMUSG00000030515.9	Tarsl2	7	Aminoacyl-tRNA biosynthesis			1	Met-loss+Acetyl [N-Term]
Q8R1B5	Complexin-3 OS=Mus musculus OX=10090 GN=Cplx3 PE=1 SV=1	-1.33218	0.252912	158	17.6	4.89	regulation of biological process;transport	cytosol;membrane;nucleus	protein binding;transporter activity	Pf05835	235415	ENSMUSG00000039714.9	Cplx3	9	Synaptic vesicle cycle			1
O08914	Fatty-acid amide hydrolase 1 OS=Mus musculus OX=10090 GN=Faah PE=1 SV=1	0.989744	0.25329	579	63.2	7.87	metabolic process	endoplasmic reticulum;Golgi;membrane	catalytic activity;protein binding	Pf01425	14073	ENSMUSG00000034171.13	Faah	4	Retrograde endocannabinoid signaling	Arachidonic acid metabolism		1
Q60972	Histone-binding protein RBBP4 OS=Mus musculus OX=10090 GN=Rbbp4 PE=1 SV=5	0.989744	0.25329	425	47.6	4.89	cell organization and biogenesis;metabolic process;regulation of biological process;response to stimulus	cytosol;nucleus	catalytic activity;DNA binding;protein binding	Pf00400, Pf12265	19646	ENSMUSG00000057236.10	Rbbp4	4		Oxidative Stress Induced Senescence; Deposition of new CENPA-containing nucleosomes at the centromere; RNA Polymerase I Transcription Initiation; PRC2 methylates histones and DNA; G0 and Early G1; NoRC negatively regulates rRNA expression; Regulation of PTEN gene transcription; Regulation of TP53 Activity through Acetylation; PKMTs methylate histone lysines; Mus musculus biological processes; Tra…	PluriNetWork	1
Q9D8U8	Sorting nexin-5 OS=Mus musculus OX=10090 GN=Snx5 PE=1 SV=1	0.989744	0.25329	404	46.8	6.62	cell organization and biogenesis;transport	cytoplasm;cytosol;endosome;membrane	protein binding	Pf00787, Pf09325	69178	ENSMUSG00000027423.15	Snx5	2	Endocytosis	Golgi Associated Vesicle Biogenesis		1	Met-loss+Acetyl [N-Term]
Q11136	Xaa-Pro dipeptidase OS=Mus musculus OX=10090 GN=Pepd PE=1 SV=3	0.989744	0.25329	493	55	5.78	metabolic process		catalytic activity;metal ion binding	Pf00557, Pf05195	18624	ENSMUSG00000063931.14	Pepd	7				1	Met-loss+Acetyl [N-Term]
Q9CQC6	Basic leucine zipper and W2 domain-containing protein 1 OS=Mus musculus OX=10090 GN=Bzw1 PE=1 SV=1	0.989744	0.25329	419	48	5.92	metabolic process;regulation of biological process	cytoplasm;membrane	protein binding;RNA binding	Pf02020	66882	ENSMUSG00000051223.14	Bzw1	1				1
Q91V61	Sideroflexin-3 OS=Mus musculus OX=10090 GN=Sfxn3 PE=1 SV=1	0.295847	0.257317	321	35.4	9.51	transport	membrane;mitochondrion	transporter activity	Pf03820	94280	ENSMUSG00000025212.16	Sfxn3	19				1	Met-loss+Acetyl [N-Term]
Q8C167	Prolyl endopeptidase-like OS=Mus musculus OX=10090 GN=Prepl PE=1 SV=1	0.767351	0.257806	725	83.1	6.65	metabolic process;regulation of biological process	cytoplasm;cytoskeleton;cytosol;Golgi	catalytic activity	Pf00326, Pf02897	213760	ENSMUSG00000024127.14	Prepl	17				1
P0DP60	Ly-6/neurotoxin-like protein 1 OS=Mus musculus OX=10090 GN=Lynx1 PE=1 SV=1	0.767351	0.257806	116	12.8	8.19	cell communication;cell proliferation;regulation of biological process	endoplasmic reticulum;extracellular;membrane	protein binding	Pf00021	23936; 69462	ENSMUSG00000022594.14	Lynx1; 2300005B03Rik; Slurp2	15				1
Q00612	Glucose-6-phosphate 1-dehydrogenase X OS=Mus musculus OX=10090 GN=G6pdx PE=1 SV=3	0.47517	0.258442	515	59.2	6.49	metabolic process;regulation of biological process;response to stimulus	cytoplasm;cytosol;membrane;nucleus	catalytic activity;nucleotide binding;protein binding	Pf00479, Pf02781	14381	ENSMUSG00000031400.10	G6pdx	X	Glutathione metabolism; Metabolic pathways; Pentose phosphate pathway; Carbon metabolism; Central carbon metabolism in cancer	Pentose phosphate pathway (hexose monophosphate shunt); TP53 Regulates Metabolic Genes	Glutathione metabolism; Pentose Phosphate Pathway; Glutathione and one carbon metabolism	1
O35678	Monoglyceride lipase OS=Mus musculus OX=10090 GN=Mgll PE=1 SV=1	0.418587	0.260768	303	33.4	7.15	metabolic process;regulation of biological process	cytoplasm;cytosol;membrane	catalytic activity;protein binding	Pf00561, Pf00756, Pf00975, Pf01764, Pf12048, Pf12146, Pf12695, Pf12697	23945	ENSMUSG00000033174.17	Mgll	6	Retrograde endocannabinoid signaling; Regulation of lipolysis in adipocytes; Metabolic pathways; Glycerolipid metabolism	Arachidonate production from DAG; Acyl chain remodeling of DAG and TAG; Gastrin-CREB signalling pathway via PKC and MAPK		1
Q7M750	Opalin OS=Mus musculus OX=10090 GN=Opalin PE=1 SV=1	1.31167	0.260803	143	15.8	4.88		Golgi;membrane			226115	ENSMUSG00000050121.8	Opalin	19				1
Q60973	Histone-binding protein RBBP7 OS=Mus musculus OX=10090 GN=Rbbp7 PE=1 SV=1	1.31167	0.260803	425	47.8	5.05	cell organization and biogenesis;metabolic process;regulation of biological process;response to stimulus	cytosol;nucleus	protein binding;RNA binding	Pf00400, Pf12265	245688	ENSMUSG00000031353.13	Rbbp7	X		HATs acetylate histones; Oxidative Stress Induced Senescence; Deposition of new CENPA-containing nucleosomes at the centromere; RNA Polymerase I Transcription Initiation; PRC2 methylates histones and DNA; NoRC negatively regulates rRNA expression; Regulation of PTEN gene transcription; Regulation of TP53 Activity through Acetylation; Neddylation; RMTs methylate histone arginines; PKMTs methylate …	PluriNetWork; EGFR1 Signaling Pathway	1
Q80TY0	Formin-binding protein 1 OS=Mus musculus OX=10090 GN=Fnbp1 PE=1 SV=2	1.31167	0.260803	616	71.3	5.67	transport	cytoplasm;cytoskeleton;membrane;vacuole	protein binding	Pf00018, Pf00611, Pf07653, Pf08239, Pf14604	14269	ENSMUSG00000075415.13	Fnbp1	2		Clathrin-mediated endocytosis		1
Q8CFI0	E3 ubiquitin-protein ligase NEDD4-like OS=Mus musculus OX=10090 GN=Nedd4l PE=1 SV=2	1.31167	0.260803	1004	115.3	6.15	cell differentiation;metabolic process;regulation of biological process;response to stimulus	cytoplasm;endosome;Golgi;membrane	catalytic activity;protein binding	Pf00168, Pf00397, Pf00632	83814		Nedd4l	18			PluriNetWork	1
O88532	Zinc finger RNA-binding protein OS=Mus musculus OX=10090 GN=Zfr PE=1 SV=2	1.31167	0.260803	1074	116.8	9.04	development	chromosome;cytoplasm;nucleus	DNA binding;metal ion binding;RNA binding	Pf07528, Pf12171, Pf12874	22763	ENSMUSG00000022201.15	Zfr	15			Exercise-induced Circadian Regulation; Exercise-induced Circadian Regulation	1
Q9QZS3	Protein numb homolog OS=Mus musculus OX=10090 GN=Numb PE=1 SV=1	1.31167	0.260803	653	70.8	8.65	cell differentiation;cell division;cell organization and biogenesis;cell proliferation;development;regulation of biological process	cytoplasm;endosome;membrane;nucleus	protein binding	Pf00640, Pf06311, Pf08416	18222	ENSMUSG00000021224.14	Numb	12	Notch signaling pathway	Recycling pathway of L1; Hedgehog 'on' state; Degradation of GLI1 by the proteasome	Delta-Notch Signaling Pathway; Notch Signaling Pathway	1
O55033	Cytoplasmic protein NCK2 OS=Mus musculus OX=10090 GN=Nck2 PE=1 SV=1	1.31167	0.260803	380	42.9	6.95	cell organization and biogenesis;cellular component movement;regulation of biological process;response to stimulus	cytoplasm;cytosol;endoplasmic reticulum;membrane	protein binding	Pf00017, Pf00018, Pf07653, Pf14604	17974	ENSMUSG00000066877.11	Nck2	1	ErbB signaling pathway; T cell receptor signaling pathway; Axon guidance	Nephrin family interactions; VEGFA-VEGFR2 Pathway; Downstream signal transduction; Ephrin signaling	EGFR1 Signaling Pathway	1
Q9CXX9	CUE domain-containing protein 2 OS=Mus musculus OX=10090 GN=Cuedc2 PE=1 SV=1	1.31167	0.260803	284	31.8	4.98	regulation of biological process	cytoplasm;cytosol;membrane;nucleus	protein binding	Pf02845	67116	ENSMUSG00000036748.15	Cuedc2	19				1
O35609	Secretory carrier-associated membrane protein 3 OS=Mus musculus OX=10090 GN=Scamp3 PE=1 SV=3	1.31167	0.260803	349	38.4	7.64	response to stimulus;transport	membrane	protein binding	Pf04144	24045	ENSMUSG00000028049.15	Scamp3	3				1
P56480	ATP synthase subunit beta, mitochondrial OS=Mus musculus OX=10090 GN=Atp5f1b PE=1 SV=2	-0.127174	0.264332	529	56.3	5.34	cell differentiation;cellular homeostasis;metabolic process;regulation of biological process;transport	cell surface;membrane;mitochondrion;nucleus	catalytic activity;metal ion binding;nucleotide binding;protein binding;receptor activity;transporter activity	Pf00006, Pf00306, Pf02874	11947	ENSMUSG00000025393.12	Atp5b	10	Metabolic pathways; Huntington's disease; Oxidative phosphorylation; Parkinson's disease; Alzheimer's disease	Cristae formation; Formation of ATP by chemiosmotic coupling	Oxidative phosphorylation; Electron Transport Chain	1
Q4VAE3	Transmembrane protein 65 OS=Mus musculus OX=10090 GN=Tmem65 PE=1 SV=1	0.617775	0.264811	234	24.9	7.78		membrane;mitochondrion	protein binding	Pf10507	74868	ENSMUSG00000062373.7	Tmem65	15				1
P20060	Beta-hexosaminidase subunit beta OS=Mus musculus OX=10090 GN=Hexb PE=1 SV=2	0.617775	0.264811	536	61.1	8.12	cell organization and biogenesis;cellular component movement;cellular homeostasis;metabolic process;regulation of biological process;reproduction;response to stimulus	membrane;vacuole	catalytic activity;protein binding	Pf00728, Pf14845	15212	ENSMUSG00000021665.7	Hexb	13	Glycosphingolipid biosynthesis - globo and isoglobo series; Metabolic pathways; Lysosome; Amino sugar and nucleotide sugar metabolism; Glycosphingolipid biosynthesis - ganglio series; Glycosaminoglycan degradation; Other glycan degradation	CS/DS degradation; Neutrophil degranulation; Keratan sulfate degradation; Hyaluronan uptake and degradation; Glycosphingolipid metabolism		1
P21278	Guanine nucleotide-binding protein subunit alpha-11 OS=Mus musculus OX=10090 GN=Gna11 PE=1 SV=1	-0.440891	0.264941	359	42	5.97	cell organization and biogenesis;regulation of biological process;response to stimulus	cytoplasm;cytosol;membrane	catalytic activity;metal ion binding;nucleotide binding;protein binding;signal transducer activity	Pf00025, Pf00503	14672	ENSMUSG00000034781.5	Gna11	10	Cholinergic synapse; Chagas disease (American trypanosomiasis); Long-term depression; cGMP-PKG signaling pathway; Pathways in cancer; Calcium signaling pathway; Vascular smooth muscle contraction; Aldosterone synthesis and secretion; GnRH signaling pathway; Gap junction; Insulin secretion; Amoebiasis	Platelet sensitization by LDL; ADP signalling through P2Y purinoceptor 1; Fatty Acids bound to GPR40 (FFAR1) regulate insulin secretion; Acetylcholine regulates insulin secretion; Thrombin signalling through proteinase activated receptors (PARs); Gastrin-CREB signalling pathway via PKC and MAPK; Thromboxane signalling through TP receptor	G Protein Signaling Pathways; Calcium Regulation in the Cardiac Cell	1
Q62318	Transcription intermediary factor 1-beta OS=Mus musculus OX=10090 GN=Trim28 PE=1 SV=3	-0.710696	0.268127	834	88.8	5.77	cell organization and biogenesis;defense response;metabolic process;regulation of biological process;response to stimulus	chromosome;nucleus	catalytic activity;DNA binding;metal ion binding;protein binding;RNA binding	Pf00628, Pf00643	21849	ENSMUSG00000005566.14	Trim28	7		Generic Transcription Pathway	PluriNetWork	1
Q8C8N2	Protein SCAI OS=Mus musculus OX=10090 GN=Scai PE=1 SV=2	-0.710696	0.268127	606	70.2	8.6	metabolic process;regulation of biological process	cytoplasm;membrane;nucleus	protein binding	Pf12070	320271	ENSMUSG00000035236.17	Scai	2		RHO GTPases Activate Formins		1
P84099	60S ribosomal protein L19 OS=Mus musculus OX=10090 GN=Rpl19 PE=1 SV=1	-0.710696	0.268127	196	23.5	11.47	metabolic process	membrane;ribosome	RNA binding;structural molecule activity	Pf01280	19921; 100041511	ENSMUSG00000017404.12	Rpl19; Rpl19-ps11	11; 8	Ribosome	L13a-mediated translational silencing of Ceruloplasmin expression; Nonsense Mediated Decay (NMD) independent of the Exon Junction Complex (EJC); Nonsense Mediated Decay (NMD) enhanced by the Exon Junction Complex (EJC); GTP hydrolysis and joining of the 60S ribosomal subunit; Formation of a pool of free 40S subunits; Major pathway of rRNA processing in the nucleolus and cytosol; SRP-dependent cot…	Cytoplasmic Ribosomal Proteins; mRNA processing	1
Q00PI9	Heterogeneous nuclear ribonucleoprotein U-like protein 2 OS=Mus musculus OX=10090 GN=Hnrnpul2 PE=1 SV=2	0.455407	0.268621	745	84.9	4.89		membrane;nucleus	protein binding;RNA binding	Pf00622, Pf02037, Pf13671	68693	ENSMUSG00000071659.3	Hnrnpul2	19				1
Q64524	Histone H2B type 2-E OS=Mus musculus OX=10090 GN=H2bc21 PE=1 SV=3	0.404781	0.268862	126	14	10.32	cell organization and biogenesis;defense response;regulation of biological process;response to stimulus	chromosome;cytosol;membrane;nucleus	DNA binding;protein binding	Pf00125	319190	ENSMUSG00000068854.7	Hist2h2be	3	Alcoholism; Systemic lupus erythematosus; Viral carcinogenesis	HATs acetylate histones; E3 ubiquitin ligases ubiquitinate target proteins; Meiotic Recombination; Mus musculus biological processes; NoRC negatively regulates rRNA expression; Meiotic Synapsis		1
Q8R0S2	IQ motif and SEC7 domain-containing protein 1 OS=Mus musculus OX=10090 GN=Iqsec1 PE=1 SV=2	-0.307937	0.271251	961	107.9	7.14	cell organization and biogenesis;regulation of biological process	cytoplasm;membrane;nucleus	protein binding	Pf01369	232227	ENSMUSG00000034312.14	Iqsec1	6	Endocytosis			1
P26645	Myristoylated alanine-rich C-kinase substrate OS=Mus musculus OX=10090 GN=Marcks PE=1 SV=2	-0.339564	0.271613	309	29.6	4.34	cell organization and biogenesis	cytoplasm;cytoskeleton;membrane;nucleus	protein binding		17118	ENSMUSG00000069662.5	Marcks	10	MicroRNAs in cancer; Fc gamma R-mediated phagocytosis	Acetylcholine regulates insulin secretion		1
Q9WV02	RNA-binding motif protein, X chromosome OS=Mus musculus OX=10090 GN=Rbmx PE=1 SV=1	0.513306	0.271896	391	42.3	10.05	cell differentiation;cell organization and biogenesis;metabolic process;regulation of biological process;response to stimulus	membrane;nucleus;spliceosomal complex	DNA binding;protein binding;RNA binding	Pf00076, Pf08081, Pf13893, Pf14259	19655	ENSMUSG00000031134.16	Rbmx	X	Spliceosome	mRNA Splicing - Major Pathway	mRNA processing	1	Met-loss+Acetyl [N-Term]
P14824	Annexin A6 OS=Mus musculus OX=10090 GN=Anxa6 PE=1 SV=3	0.277026	0.273456	673	75.8	5.5	cell organization and biogenesis;cellular homeostasis;regulation of biological process;response to stimulus;transport	cytoplasm;cytosol;membrane;mitochondrion;nucleus	metal ion binding;nucleotide binding;protein binding;transporter activity	Pf00191	11749	ENSMUSG00000018340.13	Anxa6	11			Prostaglandin Synthesis and Regulation; Calcium Regulation in the Cardiac Cell	1
Q6P9K9	Neurexin-3 OS=Mus musculus OX=10090 GN=Nrxn3 PE=1 SV=2	0.437203	0.278465	1571	173.3	6.14	cell communication;cell organization and biogenesis;regulation of biological process;transport	membrane	metal ion binding;protein binding	Pf00008, Pf00054, Pf02210, Pf13385	18191	ENSMUSG00000066392.11	Nrxn3	12	Cell adhesion molecules (CAMs)	Neurexins and neuroligins		1
P40142	Transketolase OS=Mus musculus OX=10090 GN=Tkt PE=1 SV=1	0.234856	0.28006	623	67.6	7.5	metabolic process;regulation of biological process	membrane	catalytic activity;metal ion binding;protein binding	Pf00456, Pf00676, Pf02779, Pf02780	21881	ENSMUSG00000021957.6	Tkt	14	Metabolic pathways; Biosynthesis of amino acids; Pentose phosphate pathway; Carbon metabolism	Pentose phosphate pathway (hexose monophosphate shunt); Insulin effects increased synthesis of Xylulose-5-Phosphate	Pentose Phosphate Pathway	1
Q64514	Tripeptidyl-peptidase 2 OS=Mus musculus OX=10090 GN=Tpp2 PE=1 SV=3	-0.410794	0.281244	1262	139.8	6.58	metabolic process	cytoplasm;cytosol;nucleus	catalytic activity;protein binding	Pf00082, Pf12580, Pf13739	22019	ENSMUSG00000041763.14	Tpp2	1		Antigen processing: Ubiquitination & Proteasome degradation		1
P23927	Alpha-crystallin B chain OS=Mus musculus OX=10090 GN=Cryab PE=1 SV=2	0.574706	0.281935	175	20.1	7.33	cell death;cell organization and biogenesis;metabolic process;regulation of biological process;response to stimulus	cell surface;cytoplasm;cytoskeleton;cytosol;Golgi;membrane;mitochondrion;nucleus	metal ion binding;protein binding;structural molecule activity	Pf00011, Pf00525	12955	ENSMUSG00000032060.10	Cryab	9	Protein processing in endoplasmic reticulum; Longevity regulating pathway - multiple species	HSF1-dependent transactivation		1
P26516	26S proteasome non-ATPase regulatory subunit 7 OS=Mus musculus OX=10090 GN=Psmd7 PE=1 SV=2	0.690183	0.282461	321	36.5	6.77	metabolic process	membrane;nucleus;proteasome	protein binding	Pf01398, Pf13012	17463	ENSMUSG00000039067.5	Psmd7	8	Proteasome; Epstein-Barr virus infection	The role of GTSE1 in G2/M progression after G2 checkpoint; CDT1 association with the CDC6:ORC:origin complex; Ubiquitin Mediated Degradation of Phosphorylated Cdc25A; RUNX1 regulates transcription of genes involved in differentiation of HSCs; Degradation of beta-catenin by the destruction complex; Autodegradation of the E3 ubiquitin ligase COP1; UCH proteinases; MAPK6/MAPK4 signaling; SCF-beta-Tr…	TNF-alpha NF-kB Signaling Pathway; Proteasome Degradation	1
Q8VDP4	Cell cycle and apoptosis regulator protein 2 OS=Mus musculus OX=10090 GN=Ccar2 PE=1 SV=2	0.690183	0.282461	922	102.9	5.25	cell death;cell organization and biogenesis;metabolic process;regulation of biological process;response to stimulus	cytoplasm;nucleus;organelle lumen;spliceosomal complex	enzyme regulator activity;protein binding;RNA binding	Pf14443, Pf14444	219158	ENSMUSG00000033712.5	2610301G19Rik; Ccar2	14		Regulation of HSF1-mediated heat shock response	TNF-alpha NF-kB Signaling Pathway	1
P63137	Gamma-aminobutyric acid receptor subunit beta-2 OS=Mus musculus OX=10090 GN=Gabrb2 PE=1 SV=2	0.690183	0.282461	512	59.2	9.31	cell communication;regulation of biological process;response to stimulus;transport	cytosol;membrane	protein binding;receptor activity;signal transducer activity;transporter activity	Pf02931, Pf02932	14401	ENSMUSG00000007653.12	Gabrb2	11	Morphine addiction; Retrograde endocannabinoid signaling; GABAergic synapse; Nicotine addiction; Neuroactive ligand-receptor interaction; Serotonergic synapse	GABA A receptor activation		1
O88448	Kinesin light chain 2 OS=Mus musculus OX=10090 GN=Klc2 PE=1 SV=1	0.487243	0.284411	599	66.6	7.21	cellular component movement;transport	cytoplasm;cytoskeleton;cytosol;membrane	catalytic activity;motor activity;protein binding	Pf00515, Pf09311, Pf11068, Pf12895, Pf13374, Pf13414, Pf13424, Pf13432	16594		Klc2	19				1
O08599-2	Isoform 2 of Syntaxin-binding protein 1 OS=Mus musculus OX=10090 GN=Stxbp1	-0.126509	0.284681	603	68.7	6.77	cell communication;cell organization and biogenesis;regulation of biological process;transport	cytoplasm;cytoskeleton;cytosol;membrane;mitochondrion;nucleus	protein binding;RNA binding	Pf00995	20910	ENSMUSG00000026797.16	Stxbp1	2			EGFR1 Signaling Pathway; Insulin Signaling	1
P99024	Tubulin beta-5 chain OS=Mus musculus OX=10090 GN=Tubb5 PE=1 SV=1	-0.0850469	0.285779	444	49.6	4.89	cell organization and biogenesis	cytoplasm;cytoskeleton;cytosol;membrane;nucleus	catalytic activity;nucleotide binding;protein binding;structural molecule activity	Pf00091, Pf03953, Pf10644	22154	ENSMUSG00000001525.10	Tubb5	17	Phagosome; Gap junction	Anchoring of the basal body to the plasma membrane; AURKA Activation by TPX2; Loss of Nlp from mitotic centrosomes; Recruitment of mitotic centrosome proteins and complexes; Regulation of PLK1 Activity at G2/M Transition; Neutrophil degranulation; Recruitment of NuMA to mitotic centrosomes		1
Q6PCP5	Mitochondrial fission factor OS=Mus musculus OX=10090 GN=Mff PE=1 SV=1	-0.647686	0.289315	291	32.9	6.83	cell organization and biogenesis;regulation of biological process;transport	membrane;mitochondrion	protein binding	Pf05644	75734	ENSMUSG00000026150.14	Mff	1				1
Q9DC16	Endoplasmic reticulum-Golgi intermediate compartment protein 1 OS=Mus musculus OX=10090 GN=Ergic1 PE=1 SV=1	0.837741	0.291082	290	32.5	7.06	transport	endoplasmic reticulum;Golgi;membrane		Pf07970, Pf13850	67458	ENSMUSG00000001576.14	Ergic1	17				1
Q8BMG7	Rab3 GTPase-activating protein non-catalytic subunit OS=Mus musculus OX=10090 GN=Rab3gap2 PE=1 SV=2	0.837741	0.291082	1366	152.4	6.23	regulation of biological process;transport	cytoplasm;cytosol;membrane	enzyme regulator activity;protein binding	Pf14655, Pf14656	98732		Rab3gap2	1				1
Q99JX3	Golgi reassembly-stacking protein 2 OS=Mus musculus OX=10090 GN=Gorasp2 PE=1 SV=3	0.837741	0.291082	451	47	4.79	cell organization and biogenesis	Golgi;membrane	protein binding	Pf04495	70231	ENSMUSG00000014959.12	Gorasp2	2		Golgi Cisternae Pericentriolar Stack Reorganization		1
Q61411	GTPase HRas OS=Mus musculus OX=10090 GN=Hras PE=1 SV=2	-0.443216	0.295824	189	21.3	5.31	cell death;cell organization and biogenesis;cell proliferation;defense response;regulation of biological process;response to stimulus;transport	Golgi;membrane	catalytic activity;nucleotide binding;protein binding	Pf00009, Pf00071, Pf02421, Pf03599, Pf08477	15461	ENSMUSG00000025499.18	Hras1; Hras	7	Oxytocin signaling pathway; ErbB signaling pathway; FoxO signaling pathway; Acute myeloid leukemia; AGE-RAGE signaling pathway in diabetic complications; Endocytosis; mTOR signaling pathway; Cholinergic synapse; T cell receptor signaling pathway; Phospholipase D signaling pathway; Regulation of actin cytoskeleton; MAPK signaling pathway; MicroRNAs in cancer; Ras signaling pathway; Prolactin signa…	NCAM signaling for neurite out-growth; MET activates RAS signaling; FRS-mediated FGFR3 signaling; SHC1 events in EGFR signaling; SHC-mediated cascade:FGFR3; Downstream signal transduction; RAF activation; Interleukin-20 family signaling; FRS-mediated FGFR2 signaling; PTK6 Regulates RHO GTPases, RAS GTPase and MAP kinases; EGFR Transactivation by Gastrin; SHC1 events in ERBB4 signaling; MAP2K and …	TGF Beta Signaling Pathway; Estrogen signaling; ErbB signaling pathway; IL-5 Signaling Pathway; PluriNetWork; Signaling of Hepatocyte Growth Factor Receptor; Chemokine signaling pathway; G Protein Signaling Pathways; MAPK Cascade; Focal Adhesion-PI3K-Akt-mTOR-signaling pathway; IL-7 Signaling Pathway; ESC Pluripotency Pathways; p38 MAPK Signaling Pathway; IL-3 Signaling Pathway; IL-6 signaling Pa…	1
Q62059	Versican core protein OS=Mus musculus OX=10090 GN=Vcan PE=1 SV=2	0.463675	0.296399	3357	366.6	4.64	cell differentiation;cellular component movement;regulation of biological process	cell surface;extracellular;membrane	metal ion binding;protein binding;structural molecule activity	Pf00008, Pf00059, Pf00084, Pf00193, Pf07645, Pf07974, Pf12947, Pf14670	13003		Vcan	13				1
Q00623	Apolipoprotein A-I OS=Mus musculus OX=10090 GN=Apoa1 PE=1 SV=2	-0.384652	0.296487	264	30.6	5.73	cell organization and biogenesis;cell proliferation;cellular component movement;metabolic process;regulation of biological process;response to stimulus;transport	cell surface;cytosol;extracellular;nucleus	enzyme regulator activity;protein binding;transporter activity	Pf01442	11806	ENSMUSG00000032083.8	Apoa1	9	Vitamin digestion and absorption; PPAR signaling pathway; African trypanosomiasis; Fat digestion and absorption	Post-translational protein phosphorylation; Scavenging by Class A Receptors; Chylomicron assembly; Signaling by GPCR; ABC transporters in lipid homeostasis; HDL clearance; Chylomicron remodeling; Regulation of Insulin-like Growth Factor (IGF) transport and uptake by Insulin-like Growth Factor Binding Proteins (IGFBPs); Scavenging by Class B Receptors; HDL assembly; Retinoid metabolism and transpo…	Statin Pathway; PPAR signaling pathway	1
P99027	60S acidic ribosomal protein P2 OS=Mus musculus OX=10090 GN=Rplp2 PE=1 SV=3	0.404781	0.297202	115	11.6	4.54	metabolic process	membrane;ribosome	structural molecule activity	Pf00428	67186	ENSMUSG00000025508.13	Rplp2	7	Ribosome	L13a-mediated translational silencing of Ceruloplasmin expression; Nonsense Mediated Decay (NMD) independent of the Exon Junction Complex (EJC); Nonsense Mediated Decay (NMD) enhanced by the Exon Junction Complex (EJC); GTP hydrolysis and joining of the 60S ribosomal subunit; Formation of a pool of free 40S subunits; Major pathway of rRNA processing in the nucleolus and cytosol; SRP-dependent cot…	Cytoplasmic Ribosomal Proteins	1
Q8BKC5	Importin-5 OS=Mus musculus OX=10090 GN=Ipo5 PE=1 SV=3	0.537231	0.29808	1097	123.5	4.93	regulation of biological process;response to stimulus;transport	cytoplasm;membrane;nucleus	protein binding;RNA binding;transporter activity	Pf02985, Pf12755, Pf13513, Pf13646	70572	ENSMUSG00000030662.9	Ipo5	14				1
Q8CAQ8-2	Isoform 2 of MICOS complex subunit Mic60 OS=Mus musculus OX=10090 GN=Immt	-0.206654	0.304679	746	82.9	6.61	cell organization and biogenesis;cellular homeostasis	membrane;mitochondrion	protein binding;RNA binding	Pf09731	76614	ENSMUSG00000052337.15	Immt	6				1
Q8C163	Nuclease EXOG, mitochondrial OS=Mus musculus OX=10090 GN=Exog PE=1 SV=1	0.627174	0.305112	368	41.4	8.12	metabolic process	membrane;mitochondrion	catalytic activity;metal ion binding	Pf01223	208194	ENSMUSG00000042787.14	Exog	9				1
P51830	Adenylate cyclase type 9 OS=Mus musculus OX=10090 GN=Adcy9 PE=1 SV=1	0.627174	0.305112	1353	150.9	7.21	metabolic process;regulation of biological process;response to stimulus	membrane	catalytic activity;metal ion binding;nucleotide binding	Pf00211	11515	ENSMUSG00000005580.11	Adcy9	16	Oxytocin signaling pathway; Morphine addiction; Cholinergic synapse; Phospholipase D signaling pathway; Retrograde endocannabinoid signaling; Pancreatic secretion; Progesterone-mediated oocyte maturation; GABAergic synapse; Regulation of lipolysis in adipocytes; Ovarian steroidogenesis; Chemokine signaling pathway; Endocrine and other factor-regulated calcium reabsorption; Platelet activation; Me…	PKA activation; Adenylate cyclase inhibitory pathway; G alpha (z) signalling events; PKA activation in glucagon signalling; Hedgehog 'off' state; Vasopressin regulates renal water homeostasis via Aquaporins; G alpha (s) signalling events; Adenylate cyclase activating pathway	Purine metabolism; Chemokine signaling pathway; G Protein Signaling Pathways; Myometrial Relaxation and Contraction Pathways; Calcium Regulation in the Cardiac Cell	1
Q9QUI0	Transforming protein RhoA OS=Mus musculus OX=10090 GN=Rhoa PE=1 SV=1	-0.425294	0.305416	193	21.8	6.1	cell differentiation;cell division;cell organization and biogenesis;cellular component movement;metabolic process;regulation of biological process;response to stimulus	cytoplasm;cytoskeleton;cytosol;endosome;membrane;mitochondrion;nucleus	catalytic activity;nucleotide binding;protein binding	Pf00025, Pf00071, Pf08477	11848	ENSMUSG00000007815.13	Rhoa	9	Oxytocin signaling pathway; Leukocyte transendothelial migration; Endocytosis; mTOR signaling pathway; Wnt signaling pathway; T cell receptor signaling pathway; Phospholipase D signaling pathway; Regulation of actin cytoskeleton; Pancreatic secretion; MicroRNAs in cancer; Ras signaling pathway; Focal adhesion; NOD-like receptor signaling pathway; Chemokine signaling pathway; Platelet activation; …	RHO GTPases activate KTN1; PCP/CE pathway; Ovarian tumor domain proteases; ERBB2 Regulates Cell Motility; G beta:gamma signalling through PI3Kgamma; RHO GTPases Activate Rhotekin and Rhophilins; Sema4D induced cell migration and growth-cone collapse; PTK6 Regulates RHO GTPases, RAS GTPase and MAP kinases; Rho GTPase cycle; Sema4D mediated inhibition of cell attachment and migration; GPVI-mediated…	MicroRNAs in Cardiomyocyte Hypertrophy; Chemokine signaling pathway; G Protein Signaling Pathways; Spinal Cord Injury; G13 Signaling Pathway; Wnt Signaling in Kidney Disease; Wnt Signaling Pathway; Alpha6-Beta4 Integrin Signaling Pathway; Regulation of Actin Cytoskeleton; Wnt Signaling Pathway NetPath; Wnt Signaling Pathway and Pluripotency; Focal Adhesion	1
Q9D6J6	NADH dehydrogenase [ubiquinone] flavoprotein 2, mitochondrial OS=Mus musculus OX=10090 GN=Ndufv2 PE=1 SV=2	0.390282	0.306125	248	27.3	7.4	metabolic process;transport	membrane;mitochondrion	catalytic activity;metal ion binding	Pf01257	72900	ENSMUSG00000024099.14	Ndufv2	17	Metabolic pathways; Huntington's disease; Non-alcoholic fatty liver disease (NAFLD); Oxidative phosphorylation; Parkinson's disease; Alzheimer's disease	Complex I biogenesis	Oxidative phosphorylation; Electron Transport Chain	1
Q3UM45	Protein phosphatase 1 regulatory subunit 7 OS=Mus musculus OX=10090 GN=Ppp1r7 PE=1 SV=2	-0.324365	0.307601	361	41.3	4.92	regulation of biological process	chromosome;nucleus	protein binding	Pf12799, Pf13855, Pf14580	66385	ENSMUSG00000026275.13	Ppp1r7	1				1
Q9Z2U1	Proteasome subunit alpha type-5 OS=Mus musculus OX=10090 GN=Psma5 PE=1 SV=1	-0.595219	0.308783	241	26.4	4.79	metabolic process	cytoplasm;cytosol;nucleus;proteasome	catalytic activity	Pf00227, Pf10584	26442	ENSMUSG00000068749.9	Psma5	3	Proteasome	The role of GTSE1 in G2/M progression after G2 checkpoint; CDT1 association with the CDC6:ORC:origin complex; Ubiquitin Mediated Degradation of Phosphorylated Cdc25A; RUNX1 regulates transcription of genes involved in differentiation of HSCs; Degradation of beta-catenin by the destruction complex; Autodegradation of the E3 ubiquitin ligase COP1; UCH proteinases; MAPK6/MAPK4 signaling; SCF-beta-Tr…	Proteasome Degradation	1
O54983	Ketimine reductase mu-crystallin OS=Mus musculus OX=10090 GN=Crym PE=1 SV=1	-0.595219	0.308783	313	33.5	5.67	metabolic process;regulation of biological process;transport	cytoplasm;cytosol;mitochondrion;nucleus	catalytic activity;nucleotide binding;protein binding	Pf01488, Pf02423, Pf03446	12971	ENSMUSG00000030905.5	Crym	7		Lysine catabolism		1
P63080	Gamma-aminobutyric acid receptor subunit beta-3 OS=Mus musculus OX=10090 GN=Gabrb3 PE=1 SV=1	-0.595219	0.308783	473	54.1	9.1	cell communication;regulation of biological process;response to stimulus;transport	membrane	protein binding;receptor activity;signal transducer activity;transporter activity	Pf02931, Pf02932	14402	ENSMUSG00000033676.13	Gabrb3	7	Morphine addiction; Retrograde endocannabinoid signaling; GABAergic synapse; Nicotine addiction; Neuroactive ligand-receptor interaction; Serotonergic synapse	GABA A receptor activation		1
Q99NG0	Helicase ARIP4 OS=Mus musculus OX=10090 GN=Rad54l2 PE=1 SV=1	-0.595219	0.308783	1466	162.4	6.13	regulation of biological process	nucleus	catalytic activity;DNA binding;nucleotide binding;protein binding	Pf00176, Pf00271	81000		Rad54l2	9				1
O89053	Coronin-1A OS=Mus musculus OX=10090 GN=Coro1a PE=1 SV=5	-0.288557	0.309231	461	51	6.48	cell organization and biogenesis;cellular component movement;regulation of biological process;response to stimulus;transport	cytoplasm;cytoskeleton;cytosol;endosome;membrane	protein binding;RNA binding	Pf00400, Pf03980, Pf08953, Pf08954	12721	ENSMUSG00000030707.15	Coro1a	7	Tuberculosis; Phagosome			1
Q61301	Catenin alpha-2 OS=Mus musculus OX=10090 GN=Ctnna2 PE=1 SV=3	-0.2608	0.309555	953	105.2	5.71	cell differentiation;cell organization and biogenesis;cellular component movement;development;regulation of biological process	cytoplasm;cytoskeleton;membrane;nucleus	protein binding;structural molecule activity	Pf01044	12386	ENSMUSG00000063063.12	Ctnna2	6	Leukocyte transendothelial migration; Arrhythmogenic right ventricular cardiomyopathy (ARVC); Endometrial cancer; Hippo signaling pathway; Adherens junction; Pathways in cancer; Tight junction; Bacterial invasion of epithelial cells	CDO in myogenesis		1
P62320	Small nuclear ribonucleoprotein Sm D3 OS=Mus musculus OX=10090 GN=Snrpd3 PE=1 SV=1	-0.747222	0.310476	126	13.9	10.32	cell organization and biogenesis;metabolic process	cytoplasm;cytosol;nucleus;spliceosomal complex	protein binding;RNA binding	Pf01423	67332	ENSMUSG00000020180.10	Snrpd3	10	Spliceosome; Systemic lupus erythematosus	mRNA Splicing - Minor Pathway; Cleavage of Growing Transcript in the Termination Region ; mRNA Splicing - Major Pathway; snRNP Assembly; SLBP Dependent Processing of Replication-Dependent Histone Pre-mRNAs; SLBP independent Processing of Histone Pre-mRNAs	mRNA processing	1	Met-loss+Acetyl [N-Term]
P32921	Tryptophan--tRNA ligase, cytoplasmic OS=Mus musculus OX=10090 GN=Wars1 PE=1 SV=2	-0.747222	0.310476	481	54.3	6.89	metabolic process;regulation of biological process	cytoplasm;cytosol;nucleus	catalytic activity;enzyme regulator activity;nucleotide binding;protein binding	Pf00458, Pf00579	22375	ENSMUSG00000021266.16	Wars	12	Aminoacyl-tRNA biosynthesis		Tryptophan metabolism	1
P56375	Acylphosphatase-2 OS=Mus musculus OX=10090 GN=Acyp2 PE=1 SV=2	-0.747222	0.310476	106	11.9	9.26		mitochondrion	catalytic activity;protein binding	Pf00708	75572	ENSMUSG00000060923.5	Acyp2	11	Pyruvate metabolism			1
Q9QZ88	Vacuolar protein sorting-associated protein 29 OS=Mus musculus OX=10090 GN=Vps29 PE=1 SV=1	-0.747222	0.310476	182	20.5	6.79	transport	cytoplasm;cytosol;endosome;membrane	catalytic activity;metal ion binding;protein binding;transporter activity	Pf00149, Pf12850	56433	ENSMUSG00000029462.18	Vps29	5	Endocytosis	WNT ligand biogenesis and trafficking		1
Q3UH60	Disco-interacting protein 2 homolog B OS=Mus musculus OX=10090 GN=Dip2b PE=1 SV=1	-0.747222	0.310476	1574	171	8.09	metabolic process	cytoplasm;membrane;nucleus	catalytic activity	Pf00501, Pf06464	239667	ENSMUSG00000023026.15	Dip2b	15				1
P28658	Ataxin-10 OS=Mus musculus OX=10090 GN=Atxn10 PE=1 SV=2	-0.747222	0.310476	475	53.7	5.25	cell organization and biogenesis	cytoplasm;cytosol;membrane	protein binding	Pf09759	54138	ENSMUSG00000016541.9	Atxn10	15				1
Q9CZR8	Elongation factor Ts, mitochondrial OS=Mus musculus OX=10090 GN=Tsfm PE=1 SV=1	-1.01026	0.312174	324	35.3	7.06	metabolic process;regulation of biological process	mitochondrion;nucleus;organelle lumen	protein binding;RNA binding	Pf00627, Pf00889	66399	ENSMUSG00000040521.11	Tsfm	10				1
Q9CR21	Acyl carrier protein, mitochondrial OS=Mus musculus OX=10090 GN=Ndufab1 PE=1 SV=1	-1.01026	0.312174	156	17.4	5.21	cell organization and biogenesis;metabolic process;transport	cytosol;mitochondrion		Pf00550	70316	ENSMUSG00000030869.11	Ndufab1	7	Metabolic pathways; Huntington's disease; Non-alcoholic fatty liver disease (NAFLD); Oxidative phosphorylation; Parkinson's disease; Alzheimer's disease	Mitochondrial Fatty Acid Beta-Oxidation; Complex I biogenesis; Glyoxylate metabolism and glycine degradation	Electron Transport Chain	1
P57784	U2 small nuclear ribonucleoprotein A' OS=Mus musculus OX=10090 GN=Snrpa1 PE=1 SV=2	-1.01026	0.312174	255	28.3	8.62	metabolic process	nucleus;spliceosomal complex	protein binding;RNA binding	Pf12799, Pf13855, Pf14580	68981	ENSMUSG00000030512.13	Snrpa1	7	Spliceosome	mRNA Splicing - Major Pathway	mRNA processing	1
P62849	40S ribosomal protein S24 OS=Mus musculus OX=10090 GN=Rps24 PE=1 SV=1	-1.01026	0.312174	133	15.4	10.78	metabolic process	membrane;nucleus;ribosome	protein binding;RNA binding;structural molecule activity	Pf01282	20088; 102642752	ENSMUSG00000025290.16	Rps24; LOC677113; LOC102642752	14; 16	Ribosome	L13a-mediated translational silencing of Ceruloplasmin expression; Nonsense Mediated Decay (NMD) independent of the Exon Junction Complex (EJC); Nonsense Mediated Decay (NMD) enhanced by the Exon Junction Complex (EJC); Ribosomal scanning and start codon recognition; GTP hydrolysis and joining of the 60S ribosomal subunit; Formation of a pool of free 40S subunits; SRP-dependent cotranslational pr…	Cytoplasmic Ribosomal Proteins; mRNA processing	1
Q80YA9	Connector enhancer of kinase suppressor of ras 2 OS=Mus musculus OX=10090 GN=Cnksr2 PE=1 SV=1	-1.01026	0.312174	1032	117.3	6.79	regulation of biological process;response to stimulus	cytoplasm;membrane	protein binding	Pf00169, Pf00536, Pf00595, Pf06663, Pf07647, Pf10534, Pf15413	245684	ENSMUSG00000025658.16	Cnksr2	X				1
Q9JLN9	Serine/threonine-protein kinase mTOR OS=Mus musculus OX=10090 GN=Mtor PE=1 SV=2	-1.01026	0.312174	2549	288.6	7.17	cell communication;cell growth;cell organization and biogenesis;metabolic process;regulation of biological process;response to stimulus	cytoplasm;cytosol;endoplasmic reticulum;Golgi;membrane;mitochondrion;nucleus;vacuole	catalytic activity;DNA binding;nucleotide binding;protein binding	Pf00454, Pf02259, Pf02260, Pf08771, Pf11865	56717	ENSMUSG00000028991.15	Mtor	4	ErbB signaling pathway; Acute myeloid leukemia; mTOR signaling pathway; Phospholipase D signaling pathway; Type II diabetes mellitus; MicroRNAs in cancer; Jak-STAT signaling pathway; Insulin signaling pathway; Breast cancer; Insulin resistance; Longevity regulating pathway; Proteoglycans in cancer; Thyroid hormone signaling pathway; HIF-1 signaling pathway; Pathways in cancer; Adipocytokine signa…	VEGFR2 mediated vascular permeability; Macroautophagy; CD28 dependent PI3K/Akt signaling; Regulation of TP53 Degradation; Regulation of PTEN gene transcription; mTORC1-mediated signalling; TP53 Regulates Metabolic Genes; HSF1-dependent transactivation; Energy dependent regulation of mTOR by LKB1-AMPK	ErbB signaling pathway; MicroRNAs in Cardiomyocyte Hypertrophy; PluriNetWork; SREBF and miR33 in cholesterol and lipid homeostasis; Focal Adhesion-PI3K-Akt-mTOR-signaling pathway; ESC Pluripotency Pathways; Factors and pathways affecting insulin-like growth factor (IGF1)-Akt signaling; Dysregulated miRNA Targeting in Insulin/PI3K-AKT Signaling; IL-2 Signaling Pathway; Alpha6-Beta4 Integrin Signal…	1
Q8BMK4	Cytoskeleton-associated protein 4 OS=Mus musculus OX=10090 GN=Ckap4 PE=1 SV=2	-1.01026	0.312174	575	63.7	5.64		cell surface;cytoplasm;cytoskeleton;cytosol;endoplasmic reticulum;membrane	RNA binding	Pf13166	216197	ENSMUSG00000046841.5	Ckap4	10	Protein processing in endoplasmic reticulum	Regulation of Insulin-like Growth Factor (IGF) transport and uptake by Insulin-like Growth Factor Binding Proteins (IGFBPs); Neutrophil degranulation; Post-translational protein phosphorylation; Surfactant metabolism		1
O35409	Glutamate carboxypeptidase 2 OS=Mus musculus OX=10090 GN=Folh1 PE=1 SV=2	-1.01026	0.312174	752	84.5	8.1	metabolic process;regulation of biological process	cell surface;membrane	catalytic activity;metal ion binding	Pf02225, Pf04253, Pf04389	53320	ENSMUSG00000001773.14	Folh1	7	Vitamin digestion and absorption; Metabolic pathways; Alanine, aspartate and glutamate metabolism	Amino acid synthesis and interconversion (transamination)	One Carbon Metabolism	1
Q922S4	cGMP-dependent 3',5'-cyclic phosphodiesterase OS=Mus musculus OX=10090 GN=Pde2a PE=1 SV=4	-0.316918	0.312991	939	105.6	5.41												1
P19253	60S ribosomal protein L13a OS=Mus musculus OX=10090 GN=Rpl13a PE=1 SV=4	0.504317	0.313324	203	23.4	11.02	cellular component movement;metabolic process;regulation of biological process;response to stimulus	cytoplasm;membrane;nucleus;ribosome	RNA binding;structural molecule activity	Pf00572	22121	ENSMUSG00000074129.13	Rpl13a	7	Ribosome	L13a-mediated translational silencing of Ceruloplasmin expression; Nonsense Mediated Decay (NMD) independent of the Exon Junction Complex (EJC); Nonsense Mediated Decay (NMD) enhanced by the Exon Junction Complex (EJC); GTP hydrolysis and joining of the 60S ribosomal subunit; Formation of a pool of free 40S subunits; Major pathway of rRNA processing in the nucleolus and cytosol; SRP-dependent cot…	Cytoplasmic Ribosomal Proteins	1	Met-loss+Acetyl [N-Term]
Q99JY9	Actin-related protein 3 OS=Mus musculus OX=10090 GN=Actr3 PE=1 SV=3	-0.283275	0.313508	418	47.3	5.88	cell differentiation;cell division;cell organization and biogenesis;cellular component movement;regulation of biological process;response to stimulus	cytoplasm;cytoskeleton;membrane	nucleotide binding;protein binding;structural molecule activity	Pf00022	74117	ENSMUSG00000026341.16	Actr3	1		RHO GTPases Activate WASPs and WAVEs; Clathrin-mediated endocytosis; EPHB-mediated forward signaling; Regulation of actin dynamics for phagocytic cup formation		1
Q99J77	Sialic acid synthase OS=Mus musculus OX=10090 GN=Nans PE=1 SV=1	-1.59522	0.313879	359	40	7.06	metabolic process	cytoplasm;cytosol	catalytic activity	Pf03102, Pf08666	94181	ENSMUSG00000028334.10	Nans	4	Metabolic pathways; Amino sugar and nucleotide sugar metabolism	Sialic acid metabolism		1
O35083	1-acyl-sn-glycerol-3-phosphate acyltransferase alpha OS=Mus musculus OX=10090 GN=Agpat1 PE=1 SV=1	-1.59522	0.313879	285	31.7	9.14	metabolic process;regulation of biological process	endoplasmic reticulum;membrane	catalytic activity	Pf01553	55979		Agpat1	17	Phospholipase D signaling pathway; Fat digestion and absorption; Metabolic pathways; Glycerophospholipid metabolism; Glycerolipid metabolism		Triacylglyceride Synthesis	1
Q9DB16	Calcium-binding protein 39-like OS=Mus musculus OX=10090 GN=Cab39l PE=1 SV=3	-1.59522	0.313879	337	39.1	8.31				Pf08569	69008	ENSMUSG00000021981.9	Cab39l	14	mTOR signaling pathway; AMPK signaling pathway	Energy dependent regulation of mTOR by LKB1-AMPK	Focal Adhesion-PI3K-Akt-mTOR-signaling pathway	1
O89086	RNA-binding protein 3 OS=Mus musculus OX=10090 GN=Rbm3 PE=1 SV=1	-1.59522	0.313879	153	16.6	7.5	metabolic process;regulation of biological process;response to stimulus	cytoplasm;nucleus	RNA binding	Pf00076, Pf13893, Pf14259	19652	ENSMUSG00000031167.16	Rbm3	X			mRNA processing	1
Q8R3T5	Syntaxin-binding protein 6 OS=Mus musculus OX=10090 GN=Stxbp6 PE=1 SV=1	-1.59522	0.313879	210	23.7	9.19	regulation of biological process;transport	cytoplasm;membrane	protein binding	Pf00957, Pf15277	217517		Stxbp6	12				1
Q9D882	Protein FAM241B OS=Mus musculus OX=10090 GN=Fam241b PE=1 SV=1	-1.59522	0.313879	120	13.1	11.41		membrane	protein binding	Pf15378	69894	ENSMUSG00000020083.13	2010107G23Rik; Fam241b	10				1
Q01730	Ras suppressor protein 1 OS=Mus musculus OX=10090 GN=Rsu1 PE=1 SV=3	-1.59522	0.313879	277	31.5	8.88	regulation of biological process;response to stimulus		protein binding	Pf12799, Pf13855	20163		Rsu1	2				1
Q8BLJ3	PI-PLC X domain-containing protein 3 OS=Mus musculus OX=10090 GN=Plcxd3 PE=1 SV=1	-1.59522	0.313879	321	36.3	6.62	metabolic process;regulation of biological process;response to stimulus	cytoplasm	catalytic activity;signal transducer activity	Pf00388	239318		Plcxd3	15				1
Q9Z1F9	SUMO-activating enzyme subunit 2 OS=Mus musculus OX=10090 GN=Uba2 PE=1 SV=1	-1.59522	0.313879	638	70.5	5.24	metabolic process	cytoplasm;nucleus	catalytic activity;metal ion binding;nucleotide binding;protein binding	Pf00899, Pf02134, Pf10585, Pf14732	50995	ENSMUSG00000052997.15	Uba2	7	Ubiquitin mediated proteolysis	SUMO is transferred from E1 to E2 (UBE2I, UBC9); SUMO is conjugated to E1 (UBA2:SAE1)		1
Q91W86	Vacuolar protein sorting-associated protein 11 homolog OS=Mus musculus OX=10090 GN=Vps11 PE=1 SV=3	-1.59522	0.313879	941	107.7	7.01	cell organization and biogenesis;metabolic process;regulation of biological process;transport	endosome;membrane;vacuole	metal ion binding;nucleotide binding;protein binding	Pf00097, Pf00637, Pf12451, Pf12678, Pf13639, Pf13923, Pf14634, Pf15227	71732	ENSMUSG00000032127.9	Vps11	9				1
P21995	Embigin OS=Mus musculus OX=10090 GN=Emb PE=1 SV=2	-1.59522	0.313879	330	37	6.02	transport	membrane	protein binding	Pf07679, Pf13895	13723	ENSMUSG00000021728.7	Emb	13		Proton-coupled monocarboxylate transport		1
Q9EQU3	Toll-like receptor 9 OS=Mus musculus OX=10090 GN=Tlr9 PE=1 SV=3	-1.59522	0.313879	1032	116.3	8.7	cell organization and biogenesis;defense response;metabolic process;regulation of biological process;response to stimulus	cytoplasm;endoplasmic reticulum;endosome;membrane;vacuole	DNA binding;protein binding;receptor activity;RNA binding;signal transducer activity	Pf01582, Pf13855	81897	ENSMUSG00000045322.10	Tlr9	9	Herpes simplex infection; Chagas disease (American trypanosomiasis); African trypanosomiasis; Tuberculosis; Toll-like receptor signaling pathway; Measles; Malaria	TRAF6 mediated IRF7 activation in TLR7/8 or 9 signaling; PI3K Cascade; Trafficking and processing of endosomal TLR; TRAF6 mediated induction of NFkB and MAP kinases upon TLR7/8 or 9 activation		1
Q7SIG6	Arf-GAP with SH3 domain, ANK repeat and PH domain-containing protein 2 OS=Mus musculus OX=10090 GN=Asap2 PE=1 SV=3	-1.59522	0.313879	958	106.7	6.65	regulation of biological process	cytoplasm;Golgi;membrane	enzyme regulator activity;metal ion binding;protein binding	Pf00018, Pf00023, Pf00169, Pf01412, Pf07653, Pf12796, Pf13637, Pf13857, Pf14604	211914	ENSMUSG00000052632.15	Asap2	12	Endocytosis; Fc gamma R-mediated phagocytosis			1
Q6R5N8	Toll-like receptor 13 OS=Mus musculus OX=10090 GN=Tlr13 PE=1 SV=1	-1.59522	0.313879	991	114.4	8.63	defense response;regulation of biological process;response to stimulus	cytoplasm;endosome;membrane	protein binding;receptor activity;RNA binding	Pf01582, Pf12799, Pf13306, Pf13676, Pf13855, Pf14580	279572	ENSMUSG00000033777.3	Tlr13	X				1
Q9CZX0	Elongator complex protein 3 OS=Mus musculus OX=10090 GN=Elp3 PE=1 SV=1	-1.59522	0.313879	547	62.3	8.9	cell organization and biogenesis;cellular component movement;metabolic process;regulation of biological process	cytoplasm;nucleus	catalytic activity;enzyme regulator activity;metal ion binding;protein binding	Pf04055	74195		Elp3	14				1
Q8K4P0	pre-mRNA 3' end processing protein WDR33 OS=Mus musculus OX=10090 GN=Wdr33 PE=1 SV=1	-1.59522	0.313879	1330	145.2	9.13	metabolic process	nucleus	protein binding;RNA binding	Pf00400	74320	ENSMUSG00000024400.15	Wdr33	18	mRNA surveillance pathway	mRNA Splicing - Major Pathway; mRNA 3'-end processing; Processing of Intronless Pre-mRNAs; Cleavage of Growing Transcript in the Termination Region		1
Q3TYA6	M-phase phosphoprotein 8 OS=Mus musculus OX=10090 GN=Mphosph8 PE=1 SV=1	-1.59522	0.313879	858	97.4	5.85	metabolic process;regulation of biological process	chromosome;cytoplasm;cytosol;membrane;nucleus	catalytic activity;protein binding	Pf00023, Pf00385, Pf12796, Pf13606, Pf13637, Pf13857	75339	ENSMUSG00000079184.10	Mphosph8	14				1
Q9Z2A0	3-phosphoinositide-dependent protein kinase 1 OS=Mus musculus OX=10090 GN=Pdpk1 PE=1 SV=2	-1.59522	0.313879	559	63.7	7.37	cell organization and biogenesis;cellular component movement;metabolic process;regulation of biological process;response to stimulus	cytoplasm;cytosol;membrane;nucleus	catalytic activity;enzyme regulator activity;nucleotide binding;protein binding	Pf00069, Pf07714, Pf14531, Pf14593	18607	ENSMUSG00000024122.16	Pdpk1	17	FoxO signaling pathway; PPAR signaling pathway; mTOR signaling pathway; Platinum drug resistance; T cell receptor signaling pathway; Focal adhesion; Insulin signaling pathway; Endometrial cancer; Toxoplasmosis; Insulin resistance; Non-small cell lung cancer; Sphingolipid signaling pathway; Proteoglycans in cancer; Thyroid hormone signaling pathway; Neurotrophin signaling pathway; Hepatitis C; PI3…	PIP3 activates AKT signaling; G beta:gamma signalling through PI3Kgamma; RSK activation; GPVI-mediated activation cascade; VEGFR2 mediated cell proliferation; VEGFR2 mediated vascular permeability; RHO GTPases activate PKNs; Role of LAT2/NTAL/LAB on calcium mobilization; CD28 dependent PI3K/Akt signaling; Regulation of TP53 Degradation; CTLA4 inhibitory signaling; Downstream TCR signaling; Activa…	MicroRNAs in Cardiomyocyte Hypertrophy; PPAR signaling pathway; Focal Adhesion-PI3K-Akt-mTOR-signaling pathway; Leptin Insulin Overlap; Integrin-mediated Cell Adhesion; Insulin Signaling; Focal Adhesion	1
P56695	Wolframin OS=Mus musculus OX=10090 GN=Wfs1 PE=1 SV=1	-1.59522	0.313879	890	100.5	7.97	cellular homeostasis;metabolic process;regulation of biological process;response to stimulus	endoplasmic reticulum;membrane;proteasome	protein binding		22393	ENSMUSG00000039474.13	Wfs1	5	Protein processing in endoplasmic reticulum	Regulation of Insulin-like Growth Factor (IGF) transport and uptake by Insulin-like Growth Factor Binding Proteins (IGFBPs); Post-translational protein phosphorylation		1
Q9QYK7	RING finger protein 11 OS=Mus musculus OX=10090 GN=Rnf11 PE=1 SV=1	-1.59522	0.313879	154	17.4	4.78	metabolic process	cytoplasm;endosome;nucleus	catalytic activity;metal ion binding;protein binding	Pf00097, Pf12678, Pf13639, Pf13923	29864	ENSMUSG00000028557.10	Rnf11	4				1
Q60854	Serpin B6 OS=Mus musculus OX=10090 GN=Serpinb6 PE=1 SV=1	-1.59522	0.313879	378	42.6	5.74	regulation of biological process;response to stimulus	cytoplasm;extracellular	enzyme regulator activity;protein binding	Pf00079	20719	ENSMUSG00000060147.15	Serpinb6a	13	Amoebiasis	Neutrophil degranulation		1
A2AJA9	Apical junction component 1 homolog OS=Mus musculus OX=10090 GN=Ajm1 PE=1 SV=1	-1.59522	0.313879	974	107.1	9.11				Pf01753	381353	ENSMUSG00000029419.8	Gm996	2				1
Q8C460	ERI1 exoribonuclease 3 OS=Mus musculus OX=10090 GN=Eri3 PE=1 SV=1	-1.59522	0.313879	337	37.2	8.07	metabolic process	membrane	catalytic activity;metal ion binding;protein binding;RNA binding	Pf00929	140546	ENSMUSG00000033423.16	Eri3	4				1
Q6ZQF0	DNA topoisomerase 2-binding protein 1 OS=Mus musculus OX=10090 GN=Topbp1 PE=1 SV=2	-1.59522	0.313879	1515	168.8	6.67	metabolic process;regulation of biological process;response to stimulus	chromosome;cytoplasm;cytoskeleton;nucleus	DNA binding;protein binding	Pf00533, Pf12738	235559	ENSMUSG00000032555.10	Topbp1	9	Homologous recombination	HDR through Single Strand Annealing (SSA); G2/M DNA damage checkpoint; Regulation of TP53 Activity through Phosphorylation; Processing of DNA double-strand break ends; Presynaptic phase of homologous DNA pairing and strand exchange		1
Q8BWU5	Probable tRNA N6-adenosine threonylcarbamoyltransferase OS=Mus musculus OX=10090 GN=Osgep PE=1 SV=2	-1.59522	0.313879	335	36.3	6.24	metabolic process	cytoplasm;membrane;nucleus	catalytic activity;metal ion binding	Pf00814	66246		Osgep	14				1	Acetyl [N-Term]
Q9Z2F2	2'-5'-oligoadenylate synthase-like protein 2 OS=Mus musculus OX=10090 GN=Oasl2 PE=1 SV=2	-1.59522	0.313879	508	58.7	6.4	defense response;metabolic process;response to stimulus		catalytic activity;metal ion binding;nucleotide binding;protein binding;RNA binding	Pf00240, Pf10421	23962	ENSMUSG00000029561.17	Oasl2	5			mRNA processing	1
O70228	Probable phospholipid-transporting ATPase IIA OS=Mus musculus OX=10090 GN=Atp9a PE=1 SV=3	-1.59522	0.313879	1047	118.5	7.69	cell organization and biogenesis;transport	endosome;Golgi;membrane	catalytic activity;metal ion binding;nucleotide binding;transporter activity	Pf00122, Pf00702, Pf01757, Pf13246	11981	ENSMUSG00000027546.15	Atp9a	2				1
Q8BKX1	Brain-specific angiogenesis inhibitor 1-associated protein 2 OS=Mus musculus OX=10090 GN=Baiap2 PE=1 SV=2	-0.27819	0.317699	535	59.2	9.04	cell differentiation;cell organization and biogenesis;regulation of biological process;response to stimulus	cytoplasm;cytoskeleton;cytosol;endoplasmic reticulum;Golgi;membrane	protein binding	Pf00018, Pf07653, Pf08397, Pf14604	108100	ENSMUSG00000025372.16	Baiap2	11	Regulation of actin cytoskeleton; Adherens junction	RHO GTPases Activate WASPs and WAVEs; VEGFA-VEGFR2 Pathway; Regulation of actin dynamics for phagocytic cup formation	Regulation of Actin Cytoskeleton	1
Q8BKX1-4	Isoform 4 of Brain-specific angiogenesis inhibitor 1-associated protein 2 OS=Mus musculus OX=10090 GN=Baiap2	-0.27819	0.317699	482	53.2	8.98	cell organization and biogenesis;regulation of biological process;response to stimulus	cytoplasm;cytoskeleton;cytosol;endoplasmic reticulum;Golgi;membrane	protein binding	Pf00018, Pf07653, Pf08397, Pf14604	108100	ENSMUSG00000025372.16	Baiap2	11			Regulation of Actin Cytoskeleton	1
A2APX8	Sodium channel protein type 1 subunit alpha OS=Mus musculus OX=10090 GN=Scn1a PE=1 SV=1	1.57471	0.32076	2009	228.7	5.87	regulation of biological process;response to stimulus;transport	membrane	metal ion binding;transporter activity	Pf00520, Pf06512, Pf11933	20265	ENSMUSG00000064329.13	Scn1a	2	Dopaminergic synapse			1
Q64012	RNA-binding protein Raly OS=Mus musculus OX=10090 GN=Raly PE=1 SV=3	1.57471	0.32076	312	33.2	8.84	metabolic process;regulation of biological process	nucleus;spliceosomal complex	RNA binding	Pf00076, Pf13893, Pf14259	19383	ENSMUSG00000027593.15	Raly	2			mRNA processing	1
Q91Z38	Tetratricopeptide repeat protein 1 OS=Mus musculus OX=10090 GN=Ttc1 PE=1 SV=1	1.57471	0.32076	292	33.2	5.01		cytosol;membrane	protein binding	Pf00515, Pf13371, Pf13414, Pf13432	66827	ENSMUSG00000041278.10	Ttc1	11				1
Q80TH2	Erbin OS=Mus musculus OX=10090 GN=Erbin PE=1 SV=3	1.57471	0.32076	1402	157.2	5.69	regulation of biological process;response to stimulus;transport	cytoplasm;membrane;nucleus	protein binding	Pf00595, Pf12799, Pf13855	59079	ENSMUSG00000021709.14	Erbb2ip; Erbin	13	NOD-like receptor signaling pathway	Downregulation of ERBB2 signaling	NLR Proteins; Alpha6-Beta4 Integrin Signaling Pathway	1
Q6GQT9	Nodal modulator 1 OS=Mus musculus OX=10090 GN=Nomo1 PE=1 SV=1	1.57471	0.32076	1214	133.3	6.09		membrane		Pf05738, Pf13620, Pf13715, Pf14686	211548	ENSMUSG00000030835.6	Nomo1	7				1
Q811I0	ATP synthase mitochondrial F1 complex assembly factor 1 OS=Mus musculus OX=10090 GN=Atpaf1 PE=1 SV=1	1.57471	0.32076	324	36.3	8.19	cell organization and biogenesis	mitochondrion		Pf06644	230649		Atpaf1	4				1
Q9DAI2	Intraflagellar transport protein 22 homolog OS=Mus musculus OX=10090 GN=Ift22 PE=1 SV=1	1.57471	0.32076	185	20.8	5.25	cellular component movement;regulation of biological process;response to stimulus;transport		catalytic activity;nucleotide binding	Pf00071, Pf03358, Pf08477, Pf09439	67286	ENSMUSG00000007987.12	Rabl5; Ift22	5		Intraflagellar transport		1
Q69Z23	Dynein heavy chain 17, axonemal OS=Mus musculus OX=10090 GN=Dnah17 PE=1 SV=2	1.57471	0.32076	4481	511.3	5.64	cellular component movement	cytoplasm;cytoskeleton	catalytic activity;motor activity;nucleotide binding;protein binding	Pf03028, Pf07728, Pf08385, Pf08393, Pf12774, Pf12775, Pf12777, Pf12780, Pf12781	69926		Dnah17; Dnahc17	11				1
P60334	Cysteine dioxygenase type 1 OS=Mus musculus OX=10090 GN=Cdo1 PE=1 SV=1	1.57471	0.32076	200	23	6.46	metabolic process;response to stimulus;transport	cytosol;membrane	catalytic activity;metal ion binding	Pf05995, Pf07847	12583	ENSMUSG00000033022.7	Cdo1	18	Taurine and hypotaurine metabolism; Metabolic pathways; Cysteine and methionine metabolism	Degradation of cysteine and homocysteine	One carbon metabolism and related pathways	1
Q9DCL8	Protein phosphatase inhibitor 2 OS=Mus musculus OX=10090 GN=Ppp1r2 PE=1 SV=3	1.57471	0.32076	206	23.1	4.83	metabolic process;regulation of biological process	cytoplasm;cytosol	enzyme regulator activity;protein binding	Pf04979	66849	ENSMUSG00000047714.14	Ppp1r2	16				1
Q6ZQ58	La-related protein 1 OS=Mus musculus OX=10090 GN=Larp1 PE=1 SV=3	1.57471	0.32076	1072	121.1	8.79	cell proliferation;metabolic process;regulation of biological process;response to stimulus	cytoplasm;membrane	protein binding;RNA binding;translation regulator activity	Pf05383	73158	ENSMUSG00000037331.15	Larp1	11				1	Met-loss+Acetyl [N-Term]
Q8BXV2	BRI3-binding protein OS=Mus musculus OX=10090 GN=Bri3bp PE=1 SV=1	1.57471	0.32076	253	28.2	9.52		membrane;mitochondrion		Pf14965	76809	ENSMUSG00000037905.13	Bri3bp	5				1
Q9D708	Protein S100-A16 OS=Mus musculus OX=10090 GN=S100a16 PE=1 SV=1	1.57471	0.32076	124	14.3	5.86	response to stimulus	cytoplasm;cytosol;membrane;nucleus	metal ion binding;protein binding;RNA binding	Pf01023, Pf13499	67860	ENSMUSG00000074457.10	S100a16	3				1
P97825	Jupiter microtubule associated homolog 1 OS=Mus musculus OX=10090 GN=Jpt1 PE=1 SV=3	1.57471	0.32076	154	16.1	5.31		cytoplasm;membrane;nucleus			15374	ENSMUSG00000020737.12	Hn1; Jpt1	11				1
Q6TEK5	Vitamin K epoxide reductase complex subunit 1-like protein 1 OS=Mus musculus OX=10090 GN=Vkorc1l1 PE=1 SV=1	1.57471	0.32076	176	19.8	8.95	metabolic process;response to stimulus	endoplasmic reticulum;membrane	catalytic activity	Pf07884	69568	ENSMUSG00000066735.8	Vkorc1l1	5	Ubiquinone and other terpenoid-quinone biosynthesis			1
Q9WTM5	RuvB-like 2 OS=Mus musculus OX=10090 GN=Ruvbl2 PE=1 SV=3	1.57471	0.32076	463	51.1	5.64	cell organization and biogenesis;metabolic process;regulation of biological process;response to stimulus	cytosol;nucleus	catalytic activity;DNA binding;nucleotide binding;protein binding	Pf00004, Pf03796, Pf06068, Pf13481	20174	ENSMUSG00000003868.14	Ruvbl2	7				1
Q8K0D5	Elongation factor G, mitochondrial OS=Mus musculus OX=10090 GN=Gfm1 PE=1 SV=1	1.57471	0.32076	751	83.5	6.92	metabolic process	mitochondrion	catalytic activity;nucleotide binding;RNA binding	Pf00009, Pf00679, Pf03144, Pf03764, Pf14492	28030	ENSMUSG00000027774.16	Gfm1	3		Mitochondrial translation elongation		1
Q4KML4	Costars family protein ABRACL OS=Mus musculus OX=10090 GN=Abracl PE=1 SV=1	1.57471	0.32076	81	9	5.8				Pf14705	73112		3110003A17Rik; Abracl	10				1
Q99JW2	Aminoacylase-1 OS=Mus musculus OX=10090 GN=Acy1 PE=1 SV=1	1.57471	0.32076	408	45.8	6.32	metabolic process	cytoplasm	catalytic activity;metal ion binding;protein binding	Pf01546, Pf07687	109652		Acy1	9	Metabolic pathways; Biosynthesis of amino acids; 2-Oxocarboxylic acid metabolism; Arginine biosynthesis			1
P62307	Small nuclear ribonucleoprotein F OS=Mus musculus OX=10090 GN=Snrpf PE=1 SV=1	1.57471	0.32076	86	9.7	4.67	cell organization and biogenesis;metabolic process	cytoplasm;cytosol;nucleus;spliceosomal complex	RNA binding	Pf01423	69878	ENSMUSG00000020018.6	Snrpf	10	Spliceosome	mRNA Splicing - Minor Pathway; Cleavage of Growing Transcript in the Termination Region ; mRNA Splicing - Major Pathway; snRNP Assembly; SLBP Dependent Processing of Replication-Dependent Histone Pre-mRNAs; SLBP independent Processing of Histone Pre-mRNAs	mRNA processing	1
Q91VC7	Protein phosphatase 1 regulatory subunit 14A OS=Mus musculus OX=10090 GN=Ppp1r14a PE=1 SV=1	1.57471	0.32076	147	16.6	7.34	regulation of biological process;response to stimulus	cytoplasm	enzyme regulator activity	Pf05361	68458	ENSMUSG00000037166.5	Ppp1r14a	7	Vascular smooth muscle contraction	RHO GTPases activate PKNs		1
Q8CFC2	Myelin transcription factor 1 OS=Mus musculus OX=10090 GN=Myt1 PE=1 SV=1	1.57471	0.32076	1127	123.5	4.94	cell differentiation;cellular homeostasis;development;metabolic process;regulation of biological process	cytosol;nucleus	DNA binding;metal ion binding;protein binding	Pf01530, Pf08474	17932	ENSMUSG00000010505.15	Myt1	2				1
Q8CJ19	[F-actin]-monooxygenase MICAL3 OS=Mus musculus OX=10090 GN=Mical3 PE=1 SV=2	1.57471	0.32076	1993	223.6	5.47	cell division;cell organization and biogenesis;metabolic process;transport	cytoplasm;cytoskeleton;cytosol;membrane;nucleus	catalytic activity;metal ion binding;nucleotide binding;protein binding	Pf00307, Pf00412, Pf00890, Pf01262, Pf01266, Pf01494, Pf01946, Pf03486, Pf07992, Pf11971, Pf12130, Pf13450	194401	ENSMUSG00000051586.16	Mical3	6				1
Q9D7X8	Gamma-glutamylcyclotransferase OS=Mus musculus OX=10090 GN=Ggct PE=1 SV=1	1.57471	0.32076	188	21.2	5.67	cell organization and biogenesis	cytosol	catalytic activity;protein binding	Pf06094, Pf13772	110175	ENSMUSG00000002797.9	Ggct	6	Glutathione metabolism	Glutathione synthesis and recycling		1
P49025	Citron Rho-interacting kinase OS=Mus musculus OX=10090 GN=Cit PE=1 SV=3	1.57471	0.32076	2055	235.2	6.54	cell death;cell differentiation;cell division;cell organization and biogenesis;development;metabolic process;regulation of biological process;response to stimulus	cytoplasm;cytoskeleton;cytosol;membrane;vacuole	catalytic activity;metal ion binding;motor activity;nucleotide binding;protein binding	Pf00069, Pf00130, Pf00169, Pf00261, Pf00433, Pf00780, Pf01576, Pf02463, Pf03962, Pf04156, Pf05557, Pf05622, Pf07714, Pf07888, Pf09728, Pf09731, Pf10174, Pf12128, Pf13166, Pf13514, Pf14531	12704		Cit	5			G13 Signaling Pathway	1
A2AJK6	Chromodomain-helicase-DNA-binding protein 7 OS=Mus musculus OX=10090 GN=Chd7 PE=1 SV=1	1.57471	0.32076	2986	333.9	6.47	cell differentiation;cell organization and biogenesis;metabolic process;regulation of biological process;response to stimulus	nucleus	catalytic activity;DNA binding;nucleotide binding;protein binding	Pf00176, Pf00270, Pf00271, Pf00385, Pf03153, Pf07223, Pf07533, Pf09606	320790	ENSMUSG00000041235.11	Chd7	4				1
Q91WA3	Histone deacetylase 11 OS=Mus musculus OX=10090 GN=Hdac11 PE=1 SV=1	1.57471	0.32076	347	39.1	7.14	cell organization and biogenesis;metabolic process;regulation of biological process	cytoplasm;membrane;nucleus	catalytic activity;protein binding	Pf00850	232232	ENSMUSG00000034245.10	Hdac11	6	Alcoholism; Viral carcinogenesis			1
P97798	Neogenin OS=Mus musculus OX=10090 GN=Neo1 PE=1 SV=1	1.57471	0.32076	1493	163.1	6.47	cellular component movement;regulation of biological process;response to stimulus	cell surface;Golgi;membrane	protein binding;receptor activity;signal transducer activity	Pf00041, Pf00047, Pf06583, Pf07679, Pf07686, Pf09294, Pf13895, Pf13927	18007		Neo1	9			Splicing factor NOVA regulated synaptic proteins	1
Q9JIF7	Coatomer subunit beta OS=Mus musculus OX=10090 GN=Copb1 PE=1 SV=1	1.57471	0.32076	953	107	6	transport	cytoplasm;cytosol;Golgi;membrane	structural molecule activity	Pf01602, Pf07718, Pf14806	70349	ENSMUSG00000030754.9	Copb1	7		COPI-mediated anterograde transport; COPI-dependent Golgi-to-ER retrograde traffic; Neutrophil degranulation		1
Q8CH25	SAFB-like transcription modulator OS=Mus musculus OX=10090 GN=Sltm PE=1 SV=1	1.57471	0.32076	1031	116.9	7.72	cell death;metabolic process;regulation of biological process	nucleus	DNA binding;RNA binding	Pf00076, Pf02037, Pf03344, Pf13893, Pf14259	66660	ENSMUSG00000032212.10	Sltm	9			mRNA processing	1	Met-loss+Acetyl [N-Term]
Q9D6Y7	Mitochondrial peptide methionine sulfoxide reductase OS=Mus musculus OX=10090 GN=Msra PE=1 SV=1	1.57471	0.32076	233	26	8.41	metabolic process	cytoplasm;cytoskeleton;cytosol;membrane;mitochondrion;nucleus	catalytic activity	Pf01625	110265	ENSMUSG00000054733.9	Msra	14		Protein repair		1
Q9CZN7	Serine hydroxymethyltransferase, mitochondrial OS=Mus musculus OX=10090 GN=Shmt2 PE=1 SV=1	1.57471	0.32076	504	55.7	8.47	cell organization and biogenesis;metabolic process;regulation of biological process;response to stimulus	cytoplasm;cytoskeleton;membrane;mitochondrion;nucleus;organelle lumen	catalytic activity;protein binding	Pf00464	108037	ENSMUSG00000025403.5	Shmt2	10	Metabolic pathways; Biosynthesis of amino acids; Glycine, serine and threonine metabolism; Antifolate resistance; Carbon metabolism; One carbon pool by folate; Glyoxylate and dicarboxylate metabolism	Metabolism of folate and pterines	One carbon metabolism and related pathways; One Carbon Metabolism; Glutathione and one carbon metabolism	1
Q91XF0	Pyridoxine-5'-phosphate oxidase OS=Mus musculus OX=10090 GN=Pnpo PE=1 SV=1	1.57471	0.32076	261	30.1	8.22	metabolic process	cytosol	catalytic activity;nucleotide binding;protein binding	Pf01243, Pf10590, Pf12766	103711	ENSMUSG00000018659.12	Pnpo	11	Metabolic pathways; Vitamin B6 metabolism	Vitamins B6 activation to pyridoxal phosphate	Selenium Micronutrient Network; Folic Acid Network	1
Q8R1G2	Carboxymethylenebutenolidase homolog OS=Mus musculus OX=10090 GN=Cmbl PE=1 SV=1	1.57471	0.32076	245	27.9	7.18	metabolic process	cytoplasm;cytosol	catalytic activity	Pf00326, Pf00561, Pf01738, Pf03959, Pf12695, Pf12697	69574	ENSMUSG00000022235.14	Cmbl	15	Metabolic pathways	Phase I - Functionalization of compounds		1
Q91VK4	Integral membrane protein 2C OS=Mus musculus OX=10090 GN=Itm2c PE=1 SV=2	0.989744	0.322496	269	30.5	8.59	cell differentiation;regulation of biological process	Golgi;membrane;vacuole	nucleotide binding	Pf04089	64294	ENSMUSG00000026223.15	Itm2c	1				1
Q6PHU5	Sortilin OS=Mus musculus OX=10090 GN=Sort1 PE=1 SV=1	0.989744	0.322496	825	91.1	5.88	cell differentiation;cell organization and biogenesis;development;regulation of biological process;response to stimulus;transport	cell surface;cytosol;endoplasmic reticulum;endosome;Golgi;membrane;nucleus;vacuole	protein binding;receptor activity;signal transducer activity		20661	ENSMUSG00000068747.14	Sort1	3	Lysosome; Neurotrophin signaling pathway	Golgi Associated Vesicle Biogenesis		1
Q60960	Importin subunit alpha-5 OS=Mus musculus OX=10090 GN=Kpna1 PE=1 SV=2	0.989744	0.322496	538	60.1	5.01	transport	cytoplasm;cytosol;nucleus	protein binding;transporter activity	Pf00514, Pf01749, Pf13513, Pf13646	16646	ENSMUSG00000022905.12	Kpna1	16	Influenza A	Activation of DNA fragmentation factor		1
Q8C7X2	ER membrane protein complex subunit 1 OS=Mus musculus OX=10090 GN=Emc1 PE=1 SV=1	0.989744	0.322496	997	111.5	7.43	metabolic process	endoplasmic reticulum;membrane		Pf07774, Pf13360	230866	ENSMUSG00000078517.11	Emc1	4				1
Q8BMI3	ADP-ribosylation factor-binding protein GGA3 OS=Mus musculus OX=10090 GN=Gga3 PE=1 SV=2	0.989744	0.322496	718	77.9	5.66	regulation of biological process;transport	endosome;Golgi;membrane	protein binding	Pf00790, Pf02883, Pf03127	260302	ENSMUSG00000020740.13	Gga3	11	Lysosome	MET receptor recycling		1	Met-loss+Acetyl [N-Term]
Q91W90	Thioredoxin domain-containing protein 5 OS=Mus musculus OX=10090 GN=Txndc5 PE=1 SV=2	0.989744	0.322496	417	46.4	5.78	cellular homeostasis;metabolic process;regulation of biological process;response to stimulus;transport	endoplasmic reticulum;organelle lumen	catalytic activity	Pf00085, Pf07449, Pf13098, Pf13905	105245	ENSMUSG00000038991.16	Txndc5	13	Protein processing in endoplasmic reticulum	Lysosome Vesicle Biogenesis; Neutrophil degranulation		1
Q8BVI4	Dihydropteridine reductase OS=Mus musculus OX=10090 GN=Qdpr PE=1 SV=2	0.364139	0.323144	241	25.6	7.81	metabolic process;response to stimulus	cytoplasm;cytosol;mitochondrion	catalytic activity;nucleotide binding;protein binding		110391	ENSMUSG00000015806.12	Qdpr; LOC102643271	5	Metabolic pathways; Folate biosynthesis	Phenylalanine and tyrosine catabolism		1
P32883-2	Isoform 2B of GTPase KRas OS=Mus musculus OX=10090 GN=Kras	-0.393585	0.323443	188	21.5	8.12	cell communication;cell differentiation;cell organization and biogenesis;regulation of biological process;response to stimulus	cytoplasm;membrane;mitochondrion	catalytic activity;nucleotide binding;protein binding	Pf00009, Pf00071, Pf02421, Pf08477	16653	ENSMUSG00000030265.14	Kras	6	Oxytocin signaling pathway; ErbB signaling pathway; FoxO signaling pathway; Acute myeloid leukemia; AGE-RAGE signaling pathway in diabetic complications; mTOR signaling pathway; Cholinergic synapse; T cell receptor signaling pathway; Phospholipase D signaling pathway; Regulation of actin cytoskeleton; MAPK signaling pathway; MicroRNAs in cancer; Progesterone-mediated oocyte maturation; Ras signal…		IL-5 Signaling Pathway; Chemokine signaling pathway; G Protein Signaling Pathways; MAPK Cascade; Focal Adhesion-PI3K-Akt-mTOR-signaling pathway; IL-3 Signaling Pathway; IL-2 Signaling Pathway; MAPK signaling pathway; Regulation of Actin Cytoskeleton; EGFR1 Signaling Pathway	1
Q99JR1	Sideroflexin-1 OS=Mus musculus OX=10090 GN=Sfxn1 PE=1 SV=3	-0.393585	0.323443	322	35.6	9.23	cell differentiation;transport	membrane;mitochondrion	transporter activity	Pf03820	14057	ENSMUSG00000021474.8	Sfxn1	13				1
Q99NE5	Regulating synaptic membrane exocytosis protein 1 OS=Mus musculus OX=10090 GN=Rims1 PE=1 SV=2	0.726709	0.324237	1463	163.1	9.42	cell differentiation;cell organization and biogenesis;regulation of biological process;transport	membrane	metal ion binding;protein binding;RNA binding	Pf00168, Pf00595, Pf02318	116837		Rims1	1	Retrograde endocannabinoid signaling; Synaptic vesicle cycle			1
O55013	Trafficking protein particle complex subunit 3 OS=Mus musculus OX=10090 GN=Trappc3 PE=1 SV=1	0.726709	0.324237	180	20.3	4.96	transport	cytosol;endoplasmic reticulum;Golgi;membrane	protein binding	Pf04051	27096	ENSMUSG00000028847.8	Trappc3	4		COPII (Coat Protein 2) Mediated Vesicle Transport; RAB GEFs exchange GTP for GDP on RABs		1
O88703	Potassium/sodium hyperpolarization-activated cyclic nucleotide-gated channel 2 OS=Mus musculus OX=10090 GN=Hcn2 PE=1 SV=1	0.726709	0.324237	863	94.7	8.73	regulation of biological process;response to stimulus;transport	cytoplasm;membrane	nucleotide binding;protein binding;structural molecule activity;transporter activity	Pf00027, Pf00520, Pf08412	15166	ENSMUSG00000020331.9	Hcn2	10	cAMP signaling pathway	HCN channels		1
Q9CPU2	NADH dehydrogenase [ubiquinone] 1 beta subcomplex subunit 2, mitochondrial OS=Mus musculus OX=10090 GN=Ndufb2 PE=1 SV=1	0.726709	0.324237	105	12	6.52	cell organization and biogenesis;metabolic process;transport	membrane;mitochondrion		Pf14813	68198	ENSMUSG00000002416.13	Ndufb2	6	Metabolic pathways; Huntington's disease; Non-alcoholic fatty liver disease (NAFLD); Oxidative phosphorylation; Parkinson's disease; Alzheimer's disease	Complex I biogenesis	Oxidative phosphorylation; Electron Transport Chain	1
P37040	NADPH--cytochrome P450 reductase OS=Mus musculus OX=10090 GN=Por PE=1 SV=2	0.574706	0.325985	678	77	5.53	metabolic process;regulation of biological process;response to stimulus	endoplasmic reticulum;membrane;mitochondrion	catalytic activity;nucleotide binding;protein binding	Pf00175, Pf00258, Pf00667	18984	ENSMUSG00000005514.14	Por	5		Cytochrome P450 - arranged by substrate type	Oxidation by Cytochrome P450	1
Q9D358-2	Isoform 2 of Low molecular weight phosphotyrosine protein phosphatase OS=Mus musculus OX=10090 GN=Acp1	-0.550825	0.326728	158	17.9	6.96	metabolic process	cytoplasm;cytosol;membrane	catalytic activity	Pf01451	11431		Acp1	12				1
Q9CZX8	40S ribosomal protein S19 OS=Mus musculus OX=10090 GN=Rps19 PE=1 SV=3	0.47517	0.327739	145	16.1	10.4	cell differentiation;cell organization and biogenesis;cellular component movement;defense response;metabolic process;regulation of biological process;response to stimulus	cytoplasm;cytosol;membrane;ribosome	protein binding;RNA binding;structural molecule activity	Pf01090	20085	ENSMUSG00000040952.16	Rps19	7	Ribosome	L13a-mediated translational silencing of Ceruloplasmin expression; Nonsense Mediated Decay (NMD) independent of the Exon Junction Complex (EJC); Nonsense Mediated Decay (NMD) enhanced by the Exon Junction Complex (EJC); Ribosomal scanning and start codon recognition; GTP hydrolysis and joining of the 60S ribosomal subunit; Formation of a pool of free 40S subunits; SRP-dependent cotranslational pr…	Cytoplasmic Ribosomal Proteins	1
Q9QUR6	Prolyl endopeptidase OS=Mus musculus OX=10090 GN=Prep PE=1 SV=1	0.47517	0.327739	710	80.7	5.73	metabolic process	cytoplasm;cytosol;membrane;nucleus	catalytic activity	Pf00326, Pf02897	19072	ENSMUSG00000019849.11	Prep	10	Renin-angiotensin system			1
P61205	ADP-ribosylation factor 3 OS=Mus musculus OX=10090 GN=Arf3 PE=2 SV=2	-0.239075	0.329599	181	20.6	7.43	regulation of biological process;response to stimulus;transport	cytoplasm;Golgi	catalytic activity;nucleotide binding;protein binding;signal transducer activity	Pf00025, Pf00071, Pf00503, Pf01926, Pf04670, Pf08477, Pf09439	11842	ENSMUSG00000051853.9	Arf3	15	Endocytosis	Synthesis of PIPs at the Golgi membrane		1
O54829	Regulator of G-protein signaling 7 OS=Mus musculus OX=10090 GN=Rgs7 PE=1 SV=2	-0.332184	0.330565	469	54.8	8.13	regulation of biological process;response to stimulus	cytoplasm;cytosol;membrane;nucleus	enzyme regulator activity;protein binding;signal transducer activity	Pf00610, Pf00615, Pf00631	24012	ENSMUSG00000026527.13	Rgs7	1		Cooperation of PDCL (PhLP1) and TRiC/CCT in G-protein beta folding	Myometrial Relaxation and Contraction Pathways; Calcium Regulation in the Cardiac Cell	1
Q60668	Heterogeneous nuclear ribonucleoprotein D0 OS=Mus musculus OX=10090 GN=Hnrnpd PE=1 SV=2	-0.446355	0.331463	355	38.3	7.81	metabolic process;regulation of biological process;response to stimulus	cytoplasm;cytosol;nucleus	DNA binding;protein binding;RNA binding	Pf00076, Pf13893, Pf14259	11991	ENSMUSG00000000568.15	Hnrnpd	5		mRNA Splicing - Major Pathway; AUF1 (hnRNP D0) binds and destabilizes mRNA	mRNA processing	1
P17426	AP-2 complex subunit alpha-1 OS=Mus musculus OX=10090 GN=Ap2a1 PE=1 SV=1	-0.170128	0.332193	977	107.6	7.03	regulation of biological process;transport	membrane	protein binding;transporter activity	Pf01602, Pf02296, Pf02883, Pf13646	11771	ENSMUSG00000060279.14	Ap2a1	7	Endocytosis; Endocrine and other factor-regulated calcium reabsorption; Huntington's disease; Synaptic vesicle cycle	WNT5A-dependent internalization of FZD4; Trafficking of GluR2-containing AMPA receptors; VLDLR internalisation and degradation; Retrograde neurotrophin signalling; WNT5A-dependent internalization of FZD2, FZD5 and ROR2; Recycling pathway of L1; MHC class II antigen presentation; Cargo recognition for clathrin-mediated endocytosis; LDL clearance	EGFR1 Signaling Pathway	1
O08599	Syntaxin-binding protein 1 OS=Mus musculus OX=10090 GN=Stxbp1 PE=1 SV=2	-0.111378	0.333555	594	67.5	6.96	cell communication;cell organization and biogenesis;regulation of biological process;response to stimulus;transport	cytoplasm;cytoskeleton;cytosol;membrane;mitochondrion;nucleus	protein binding;RNA binding	Pf00995	20910	ENSMUSG00000026797.16	Stxbp1	2	Synaptic vesicle cycle	Acetylcholine Neurotransmitter Release Cycle; Norepinephrine Neurotransmitter Release Cycle; GABA synthesis, release, reuptake and degradation; Glutamate Neurotransmitter Release Cycle	EGFR1 Signaling Pathway; Insulin Signaling	1
Q9Z140	Copine-6 OS=Mus musculus OX=10090 GN=Cpne6 PE=1 SV=1	-0.323414	0.336771	557	61.7	5.59	cell differentiation;response to stimulus	cytoplasm;endosome;membrane	protein binding	Pf00092, Pf00168, Pf07002, Pf10138	12891	ENSMUSG00000022212.15	Cpne6	14		Glycerophospholipid biosynthesis		1
P60469	Liprin-alpha-3 OS=Mus musculus OX=10090 GN=Ppfia3 PE=1 SV=2	-0.323414	0.336771	1194	133.3	5.64	regulation of biological process;transport	cytoplasm	protein binding	Pf00536, Pf04156, Pf07647, Pf12128	76787	ENSMUSG00000003863.18	Ppfia3	7		Receptor-type tyrosine-protein phosphatases; Acetylcholine Neurotransmitter Release Cycle; Norepinephrine Neurotransmitter Release Cycle; Glutamate Neurotransmitter Release Cycle		1
P11798	Calcium/calmodulin-dependent protein kinase type II subunit alpha OS=Mus musculus OX=10090 GN=Camk2a PE=1 SV=2	-0.12873	0.337309	478	54.1	7.08	cell organization and biogenesis;metabolic process;regulation of biological process;response to stimulus;transport	cytoplasm;membrane;mitochondrion;nucleus	catalytic activity;metal ion binding;nucleotide binding;protein binding	Pf00069, Pf07714, Pf08332, Pf13474, Pf14534	12322	ENSMUSG00000024617.16	Camk2a	18	Oxytocin signaling pathway; ErbB signaling pathway; Wnt signaling pathway; Cholinergic synapse; Dopaminergic synapse; Long-term potentiation; Amphetamine addiction; Tuberculosis; Melanogenesis; Axon guidance; Oocyte meiosis; Proteoglycans in cancer; Neurotrophin signaling pathway; HIF-1 signaling pathway; Calcium signaling pathway; cAMP signaling pathway; Aldosterone synthesis and secretion; GnRH…	Trafficking of AMPA receptors; CREB phosphorylation through the activation of CaMKII; Ca2+ pathway; Ras activation uopn Ca2+ infux through NMDA receptor; Unblocking of NMDA receptor, glutamate binding and activation; Interleukin-20 family signaling; RAF/MAP kinase cascade; Interferon gamma signaling; HSF1-dependent transactivation	ErbB signaling pathway; Myometrial Relaxation and Contraction Pathways; Wnt Signaling Pathway NetPath; Calcium Regulation in the Cardiac Cell; EGFR1 Signaling Pathway	1	Met-loss+Acetyl [N-Term]
O55042	Alpha-synuclein OS=Mus musculus OX=10090 GN=Snca PE=1 SV=2	-0.255369	0.337461	140	14.5	4.77	cell communication;cell death;cell organization and biogenesis;metabolic process;regulation of biological process;response to stimulus;transport	cytoplasm;cytoskeleton;cytosol;endoplasmic reticulum;extracellular;Golgi;membrane;mitochondrion;nucleus;ribosome	catalytic activity;enzyme regulator activity;metal ion binding;protein binding	Pf01387	20617	ENSMUSG00000025889.13	Snca	6	Parkinson's disease; Alzheimer's disease		Alzheimers Disease; Parkinsons Disease Pathway; EGFR1 Signaling Pathway	1
P05064	Fructose-bisphosphate aldolase A OS=Mus musculus OX=10090 GN=Aldoa PE=1 SV=2	0.12	0.337785	364	39.3	8.09	cell organization and biogenesis;cellular homeostasis;metabolic process;regulation of biological process	cytoplasm;cytoskeleton;cytosol;membrane;mitochondrion;nucleus	catalytic activity;protein binding;RNA binding	Pf00274	11674	ENSMUSG00000030695.14	Aldoa	7	Metabolic pathways; Biosynthesis of amino acids; Glycolysis / Gluconeogenesis; Pentose phosphate pathway; HIF-1 signaling pathway; Carbon metabolism; Fructose and mannose metabolism	Platelet degranulation ; Neutrophil degranulation; Gluconeogenesis; Glycolysis	Glycolysis and Gluconeogenesis	1	Met-loss [N-Term]
Q99MI1	ELKS/Rab6-interacting/CAST family member 1 OS=Mus musculus OX=10090 GN=Erc1 PE=1 SV=1	-0.662333	0.338115	1120	128.3	5.87	metabolic process;regulation of biological process;transport	cytoplasm;endoplasmic reticulum;Golgi;membrane	protein binding	Pf04156, Pf05529, Pf05557, Pf05622, Pf09457, Pf09726, Pf10174, Pf12128, Pf13166	111173		Erc1	6	NF-kappa B signaling pathway			1
P97370	Sodium/potassium-transporting ATPase subunit beta-3 OS=Mus musculus OX=10090 GN=Atp1b3 PE=1 SV=1	0.341216	0.339143	278	31.8	8.51	cell organization and biogenesis;cellular homeostasis;regulation of biological process;transport	cytoplasm;membrane	catalytic activity;enzyme regulator activity;protein binding;transporter activity	Pf00287	11933	ENSMUSG00000032412.8	Atp1b3	9	Pancreatic secretion; Carbohydrate digestion and absorption; Mineral absorption; Protein digestion and absorption; Endocrine and other factor-regulated calcium reabsorption; Thyroid hormone synthesis; Thyroid hormone signaling pathway; Proximal tubule bicarbonate reclamation; cGMP-PKG signaling pathway; Bile secretion; Salivary secretion; Cardiac muscle contraction; cAMP signaling pathway; Gastri…	Ion transport by P-type ATPases; Ion homeostasis; Basigin interactions	Calcium Regulation in the Cardiac Cell	1
P20108	Thioredoxin-dependent peroxide reductase, mitochondrial OS=Mus musculus OX=10090 GN=Prdx3 PE=1 SV=1	0.303852	0.339325	257	28.1	7.58	cell death;cell differentiation;cell organization and biogenesis;cellular homeostasis;metabolic process;regulation of biological process;response to stimulus	cytoplasm;cytosol;endosome;mitochondrion	antioxidant activity;catalytic activity;enzyme regulator activity;protein binding	Pf00578, Pf08534, Pf10417, Pf13905	11757	ENSMUSG00000024997.7	Prdx3	19		Detoxification of Reactive Oxygen Species		1
P27546-4	Isoform 4 of Microtubule-associated protein 4 OS=Mus musculus OX=10090 GN=Map4	0.388293	0.33967	902	94.5	9.06	cell division;cell organization and biogenesis;cellular component movement;regulation of biological process	cytoplasm;cytoskeleton	protein binding;RNA binding	Pf00418	17758		Map4; Mtap4	9				1
P28661	Septin-4 OS=Mus musculus OX=10090 GN=Septin4 PE=1 SV=1	0.388293	0.33967	478	54.9	5.87	cell differentiation;cell division;cell organization and biogenesis;regulation of biological process	cytoplasm;cytoskeleton;mitochondrion	catalytic activity;metal ion binding;nucleotide binding;protein binding	Pf00735, Pf03193	18952	ENSMUSG00000020486.18	Sept4	11	Apoptosis - multiple species; Apoptosis			1
Q32MW3	Acyl-coenzyme A thioesterase 10, mitochondrial OS=Mus musculus OX=10090 GN=Acot10 PE=2 SV=1	-2.01026	0.339927	439	50.5	7.88	metabolic process	mitochondrion	catalytic activity	Pf03061	64833	ENSMUSG00000047565.4	Acot10	15		Mitochondrial Fatty Acid Beta-Oxidation		1
P50429	Arylsulfatase B OS=Mus musculus OX=10090 GN=Arsb PE=1 SV=3	-2.01026	0.339927	534	59.6	7.24	cellular component movement;metabolic process;regulation of biological process;response to stimulus	cell surface;endoplasmic reticulum;Golgi;mitochondrion;vacuole	catalytic activity;metal ion binding	Pf00884	11881		Arsb	13	Metabolic pathways; Lysosome; Glycosaminoglycan degradation			1
Q8BYH7	TBC1 domain family member 17 OS=Mus musculus OX=10090 GN=Tbc1d17 PE=1 SV=2	-2.01026	0.339927	645	72.8	5.25	metabolic process;regulation of biological process;transport	cytosol;vacuole	enzyme regulator activity;protein binding	Pf00566, Pf12068	233204	ENSMUSG00000038520.15	Tbc1d17	7		TBC/RABGAPs		1
Q9CQ85	Mitochondrial import inner membrane translocase subunit Tim22 OS=Mus musculus OX=10090 GN=Timm22 PE=1 SV=1	-2.01026	0.339927	194	20.1	8.22	cell organization and biogenesis;transport	membrane;mitochondrion	protein binding;transporter activity	Pf02466	56322	ENSMUSG00000020843.15	Timm22	11				1
Q8K1R3	Polyribonucleotide nucleotidyltransferase 1, mitochondrial OS=Mus musculus OX=10090 GN=Pnpt1 PE=1 SV=1	-2.01026	0.339927	783	85.6	8.03	cell organization and biogenesis;metabolic process;regulation of biological process;response to stimulus;transport	cytoplasm;cytosol;membrane;mitochondrion;nucleus;ribosome	catalytic activity;RNA binding	Pf00013, Pf00575, Pf01138, Pf03725, Pf03726	71701	ENSMUSG00000020464.15	Pnpt1	11	RNA degradation; Purine metabolism; Pyrimidine metabolism		Purine metabolism	1
Q8CJ61	CKLF-like MARVEL transmembrane domain-containing protein 4 OS=Mus musculus OX=10090 GN=Cmtm4 PE=1 SV=1	-2.01026	0.339927	208	22.9	5.59	regulation of biological process;response to stimulus	membrane	protein binding	Pf01284	97487	ENSMUSG00000096188.1	Cmtm4	8				1
Q91ZW3	SWI/SNF-related matrix-associated actin-dependent regulator of chromatin subfamily A member 5 OS=Mus musculus OX=10090 GN=Smarca5 PE=1 SV=1	-2.01026	0.339927	1051	121.6	8.15	cell organization and biogenesis;metabolic process;regulation of biological process	chromosome;nucleus	catalytic activity;DNA binding;nucleotide binding;protein binding	Pf00176, Pf00270, Pf00271, Pf04851, Pf09110, Pf09111, Pf11496	93762	ENSMUSG00000031715.14	Smarca5	8		Mus musculus biological processes; NoRC negatively regulates rRNA expression; Deposition of new CENPA-containing nucleosomes at the centromere; B-WICH complex positively regulates rRNA expression	PluriNetWork	1
Q8BVI5	Syntaxin-16 OS=Mus musculus OX=10090 GN=Stx16 PE=1 SV=3	-2.01026	0.339927	326	37.1	5.86	cell organization and biogenesis;transport	cytoplasm;cytosol;endoplasmic reticulum;Golgi;membrane	protein binding	Pf00804, Pf05739	228960	ENSMUSG00000027522.15	Stx16	2	SNARE interactions in vesicular transport	Retrograde transport at the Trans-Golgi-Network; Intra-Golgi traffic		1
O35495	Cyclin-dependent kinase 14 OS=Mus musculus OX=10090 GN=Cdk14 PE=1 SV=2	-2.01026	0.339927	469	53	8.92	cell division;metabolic process;regulation of biological process;response to stimulus	cytoplasm;cytosol;membrane;nucleus	catalytic activity;nucleotide binding;protein binding	Pf00069, Pf07714	18647	ENSMUSG00000028926.15	Cdk14	5	Transcriptional misregulation in cancer			1
Q8BP00	IQ calmodulin-binding motif-containing protein 1 OS=Mus musculus OX=10090 GN=Iqcb1 PE=1 SV=2	-2.01026	0.339927	598	68.7	9.31	cell organization and biogenesis;regulation of biological process	cytoplasm;cytoskeleton	protein binding	Pf00612	320299	ENSMUSG00000022837.13	Iqcb1	16		Anchoring of the basal body to the plasma membrane		1
G3X9K3	Brefeldin A-inhibited guanine nucleotide-exchange protein 1 OS=Mus musculus OX=10090 GN=Arfgef1 PE=1 SV=1	-2.01026	0.339927	1846	208.4	5.86	cell organization and biogenesis;regulation of biological process;transport	cytoplasm;cytosol;Golgi;membrane;nucleus	protein binding	Pf01369, Pf09324, Pf12783	211673	ENSMUSG00000067851.11	Arfgef1	1	Endocytosis			1
Q3TY60	Protein FAM131B OS=Mus musculus OX=10090 GN=Fam131b PE=1 SV=1	-2.01026	0.339927	332	35.9	4.45		cytosol		Pf15010	76156	ENSMUSG00000029861.17	Fam131b	6				1
Q78JE5	F-box only protein 22 OS=Mus musculus OX=10090 GN=Fbxo22 PE=1 SV=2	-2.01026	0.339927	402	44.2	7.61	cell communication;metabolic process;regulation of biological process;response to stimulus;transport	cytoplasm;nucleus	catalytic activity;protein binding	Pf00646, Pf10442, Pf12937	71999	ENSMUSG00000032309.15	Fbxo22	9		Neddylation; Antigen processing: Ubiquitination & Proteasome degradation		1
Q924C1	Exportin-5 OS=Mus musculus OX=10090 GN=Xpo5 PE=1 SV=1	-2.01026	0.339927	1204	136.9	5.82	regulation of biological process;transport	cytoplasm;cytosol;nucleus	protein binding;RNA binding;transporter activity	Pf08389	72322	ENSMUSG00000067150.5	Xpo5	17	RNA transport			1
Q8VCM7	Fibrinogen gamma chain OS=Mus musculus OX=10090 GN=Fgg PE=1 SV=1	-2.01026	0.339927	436	49.4	5.86	cell organization and biogenesis;coagulation;defense response;metabolic process;regulation of biological process;response to stimulus;transport	cell surface;cytoplasm;extracellular	metal ion binding;protein binding;structural molecule activity	Pf00147, Pf08702	99571	ENSMUSG00000033860.13	Fgg	3	Staphylococcus aureus infection; Platelet activation; Complement and coagulation cascades	Regulation of Insulin-like Growth Factor (IGF) transport and uptake by Insulin-like Growth Factor Binding Proteins (IGFBPs); p130Cas linkage to MAPK signaling for integrins; Post-translational protein phosphorylation; Integrin cell surface interactions; Regulation of TLR by endogenous ligand; Common Pathway of Fibrin Clot Formation; GRB2:SOS provides linkage to MAPK signaling for Integrins ; Plat…	Blood Clotting Cascade	1
Q6ZQ06	Centrosomal protein of 162 kDa OS=Mus musculus OX=10090 GN=Cep162 PE=1 SV=2	-2.01026	0.339927	1403	160.8	5.53	cell organization and biogenesis;metabolic process	cytoplasm;cytoskeleton;nucleus	protein binding	Pf03962, Pf04111, Pf13514	382090	ENSMUSG00000056919.9	4922501C03Rik; Cep162	9		Anchoring of the basal body to the plasma membrane		1
Q04899	Cyclin-dependent kinase 18 OS=Mus musculus OX=10090 GN=Cdk18 PE=1 SV=1	-2.01026	0.339927	451	51.8	8.51	metabolic process	cytoplasm;nucleus	catalytic activity;nucleotide binding	Pf00069, Pf07714, Pf14531	18557	ENSMUSG00000026437.11	Cdk18	1				1
Q571F8	Glutaminase liver isoform, mitochondrial OS=Mus musculus OX=10090 GN=Gls2 PE=1 SV=2	-2.01026	0.339927	602	66.3	7.66	metabolic process;regulation of biological process	mitochondrion;organelle lumen	catalytic activity;protein binding	Pf00023, Pf04960, Pf12796, Pf13606, Pf13637, Pf13857	216456	ENSMUSG00000044005.13	Gls2	10	MicroRNAs in cancer; GABAergic synapse; Metabolic pathways; Glutamatergic synapse; Proximal tubule bicarbonate reclamation; D-Glutamine and D-glutamate metabolism; Alanine, aspartate and glutamate metabolism; Central carbon metabolism in cancer; Arginine biosynthesis	TP53 Regulates Metabolic Genes; Glutamate Neurotransmitter Release Cycle; Amino acid synthesis and interconversion (transamination)		1
Q99J27	Acetyl-coenzyme A transporter 1 OS=Mus musculus OX=10090 GN=Slc33a1 PE=1 SV=1	-2.01026	0.339927	550	61	8.16	regulation of biological process;response to stimulus;transport	endoplasmic reticulum;membrane	transporter activity	Pf13000	11416	ENSMUSG00000027822.16	Slc33a1	3	Metabolic pathways; Glycosphingolipid biosynthesis - ganglio series	Transport of vitamins, nucleosides, and related molecules		1
Q8VE52	Opioid growth factor receptor-like protein 1 OS=Mus musculus OX=10090 GN=Ogfrl1 PE=1 SV=2	-2.01026	0.339927	464	52.2	6.57		membrane	receptor activity	Pf04664	70155	ENSMUSG00000026158.11	Ogfrl1	1				1
Q8CHG3	GRIP and coiled-coil domain-containing protein 2 OS=Mus musculus OX=10090 GN=Gcc2 PE=1 SV=2	-2.01026	0.339927	1679	194.3	5.12	cell organization and biogenesis;metabolic process;regulation of biological process;transport	cytoplasm;cytosol;Golgi;membrane	protein binding	Pf01465, Pf04111, Pf12128	70297		Gcc2	10				1
Q3THK3	General transcription factor IIF subunit 1 OS=Mus musculus OX=10090 GN=Gtf2f1 PE=1 SV=2	-2.01026	0.339927	508	57.2	7.01	metabolic process;regulation of biological process;response to stimulus	nucleus	catalytic activity;DNA binding;enzyme regulator activity;protein binding;RNA binding	Pf05793	98053	ENSMUSG00000002658.9	Gtf2f1	17	Basal transcription factors	mRNA Capping; RNA Polymerase II Transcription Initiation; RNA Polymerase II Pre-transcription Events; Formation of RNA Pol II elongation complex ; mRNA Splicing - Major Pathway; RNA Pol II CTD phosphorylation and interaction with CE; FGFR2 alternative splicing; mRNA Splicing - Minor Pathway; RNA polymerase II transcribes snRNA genes; Formation of the Early Elongation Complex; TP53 Regulates Trans…		1
Q8BI06	Cell migration-inducing and hyaluronan-binding protein OS=Mus musculus OX=10090 GN=Cemip PE=1 SV=4	-2.01026	0.339927	1361	152.9	8.07	metabolic process;regulation of biological process	cytoplasm;endoplasmic reticulum;extracellular;membrane;nucleus	catalytic activity;protein binding	Pf10162, Pf13330	80982	ENSMUSG00000052353.13	9930013L23Rik; Cemip	7		Hyaluronan biosynthesis and export		1
Q6PDI5	Proteasome adapter and scaffold protein ECM29 OS=Mus musculus OX=10090 GN=Ecpas PE=1 SV=3	-2.01026	0.339927	1840	203.6	7.06	cell organization and biogenesis;metabolic process	cytoplasm;cytoskeleton;endoplasmic reticulum;endosome;membrane;nucleus;proteasome	protein binding;structural molecule activity	Pf13001	230249	ENSMUSG00000050812.18	AI314180	4				1
Q9QZC2	Plexin-C1 OS=Mus musculus OX=10090 GN=Plxnc1 PE=1 SV=1	-2.01026	0.339927	1574	176.4	7.75	regulation of biological process;response to stimulus	membrane	protein binding;receptor activity;signal transducer activity	Pf01437, Pf01833, Pf08337	54712	ENSMUSG00000074785.5	Plxnc1	10	Axon guidance	Other semaphorin interactions		1
Q9ESN9	C-Jun-amino-terminal kinase-interacting protein 3 OS=Mus musculus OX=10090 GN=Mapk8ip3 PE=1 SV=1	-2.01026	0.339927	1337	147.5	5.45	cell organization and biogenesis;cellular component movement;metabolic process;regulation of biological process;response to stimulus;transport	cytoplasm;endoplasmic reticulum;Golgi;membrane	catalytic activity;motor activity;protein binding;structural molecule activity	Pf00038, Pf01576, Pf02463, Pf03938, Pf04111, Pf04156, Pf05701, Pf05769, Pf07926, Pf09728, Pf09744, Pf09756, Pf10037, Pf11559, Pf12037, Pf13851, Pf13863, Pf13868	30957	ENSMUSG00000024163.17	Mapk8ip3	17	MAPK signaling pathway		MAPK signaling pathway	1
Q9WTS5	Teneurin-2 OS=Mus musculus OX=10090 GN=Tenm2 PE=1 SV=1	-2.01026	0.339927	2764	306.3	6.68	cell organization and biogenesis;cellular component movement;metabolic process;regulation of biological process;response to stimulus	cell surface;endoplasmic reticulum;Golgi;membrane;nucleus	metal ion binding;protein binding	Pf01500, Pf02068, Pf05593, Pf06247, Pf06484, Pf07974, Pf15636	23964		Tenm2	11				1
Q9CZ62	Centrosomal protein of 97 kDa OS=Mus musculus OX=10090 GN=Cep97 PE=1 SV=1	-2.01026	0.339927	856	94.6	5	cell organization and biogenesis;regulation of biological process	cytoplasm;cytoskeleton;cytosol	protein binding	Pf12799, Pf13855, Pf14580	74201	ENSMUSG00000022604.18	Cep97	16		Anchoring of the basal body to the plasma membrane		1
P12032	Metalloproteinase inhibitor 1 OS=Mus musculus OX=10090 GN=Timp1 PE=1 SV=2	-2.01026	0.339927	205	22.6	8.82	regulation of biological process;response to stimulus	extracellular	enzyme regulator activity;metal ion binding;protein binding	Pf00965	21857	ENSMUSG00000001131.11	Timp1	X	HIF-1 signaling pathway	Regulation of Insulin-like Growth Factor (IGF) transport and uptake by Insulin-like Growth Factor Binding Proteins (IGFBPs); Platelet degranulation ; Post-translational protein phosphorylation; Activation of Matrix Metalloproteinases	Lung fibrosis; Matrix Metalloproteinases	1
P29699	Alpha-2-HS-glycoprotein OS=Mus musculus OX=10090 GN=Ahsg PE=1 SV=1	-2.01026	0.339927	345	37.3	6.51	cell organization and biogenesis;defense response;regulation of biological process;response to stimulus	extracellular;Golgi	enzyme regulator activity	Pf00031	11625	ENSMUSG00000022868.5	Ahsg	16		Regulation of Insulin-like Growth Factor (IGF) transport and uptake by Insulin-like Growth Factor Binding Proteins (IGFBPs); Platelet degranulation ; Neutrophil degranulation; Post-translational protein phosphorylation		1
Q91Y86	Mitogen-activated protein kinase 8 OS=Mus musculus OX=10090 GN=Mapk8 PE=1 SV=1	-2.01026	0.339927	384	44.2	7.69	cell communication;cell death;cell organization and biogenesis;cellular component movement;defense response;metabolic process;regulation of biological process;response to stimulus	cytoplasm;cytosol;mitochondrion;nucleus	catalytic activity;enzyme regulator activity;nucleotide binding;protein binding;signal transducer activity	Pf00069, Pf01636, Pf07714, Pf14531	26419	ENSMUSG00000021936.13	Mapk8	14	ErbB signaling pathway; FoxO signaling pathway; AGE-RAGE signaling pathway in diabetic complications; Herpes simplex infection; Wnt signaling pathway; Chagas disease (American trypanosomiasis); Retrograde endocannabinoid signaling; MAPK signaling pathway; Type II diabetes mellitus; Dopaminergic synapse; Progesterone-mediated oocyte maturation; Ras signaling pathway; Prolactin signaling pathway; T…	Activation of BIM and translocation to mitochondria ; Activation of the AP-1 family of transcription factors; NRAGE signals death through JNK; Interleukin-38 signaling; FCERI mediated MAPK activation; Activated TLR4 signalling; Activation of BMF and translocation to mitochondria; Recruitment and ATM-mediated phosphorylation of repair and signaling proteins at DNA double strand breaks; Oxidative S…	EBV LMP1 signaling; Keap1-Nrf2; NLR Proteins; ErbB signaling pathway; MicroRNAs in Cardiomyocyte Hypertrophy; Signaling of Hepatocyte Growth Factor Receptor; IL-1 Signaling Pathway; IL-3 Signaling Pathway; Wnt Signaling in Kidney Disease; IL-6 signaling Pathway; IL-2 Signaling Pathway; MAPK signaling pathway; Wnt Signaling Pathway NetPath; FAS pathway and Stress induction of HSP regulation; EGFR1…	1
Q9D1I5	Methylmalonyl-CoA epimerase, mitochondrial OS=Mus musculus OX=10090 GN=Mcee PE=1 SV=1	-2.01026	0.339927	178	19	9.09	metabolic process	mitochondrion	catalytic activity;metal ion binding	Pf00903, Pf12681, Pf13468, Pf13669	73724	ENSMUSG00000033429.10	Mcee	7	Valine, leucine and isoleucine degradation; Metabolic pathways; Propanoate metabolism; Carbon metabolism; Glyoxylate and dicarboxylate metabolism	Propionyl-CoA catabolism		1
Q3TCH7	Cullin-4A OS=Mus musculus OX=10090 GN=Cul4a PE=1 SV=1	-2.01026	0.339927	759	87.7	8.35	metabolic process;regulation of biological process;response to stimulus		catalytic activity;protein binding	Pf00888, Pf10557	99375	ENSMUSG00000031446.14	Cul4a	8	Ubiquitin mediated proteolysis; Nucleotide excision repair	Dual incision in TC-NER; Recognition of DNA damage by PCNA-containing replication complex; Dual Incision in GG-NER; DNA Damage Recognition in GG-NER; Formation of Incision Complex in GG-NER; Neddylation; Formation of TC-NER Pre-Incision Complex; Gap-filling DNA repair synthesis and ligation in TC-NER		1
Q99KP3	Lambda-crystallin homolog OS=Mus musculus OX=10090 GN=Cryl1 PE=1 SV=3	-2.01026	0.339927	319	35.2	5.86	metabolic process	cytoplasm;cytosol	catalytic activity;nucleotide binding;protein binding	Pf00725, Pf02737	68631	ENSMUSG00000021947.10	Cryl1	14	Metabolic pathways; Pentose and glucuronate interconversions	Catabolism of glucuronate to xylulose-5-phosphate		1
O35239	Tyrosine-protein phosphatase non-receptor type 9 OS=Mus musculus OX=10090 GN=Ptpn9 PE=1 SV=2	-2.01026	0.339927	593	67.9	8.1	metabolic process	cytoplasm	catalytic activity;protein binding	Pf00102, Pf00650, Pf03765, Pf13716	56294	ENSMUSG00000032290.7	Ptpn9	9				1
Q9CQR6	Serine/threonine-protein phosphatase 6 catalytic subunit OS=Mus musculus OX=10090 GN=Ppp6c PE=1 SV=1	-2.01026	0.339927	305	35.1	5.69	metabolic process	cytoplasm;cytosol	catalytic activity;metal ion binding	Pf00149	67857	ENSMUSG00000026753.5	Ppp6c	2		COPII (Coat Protein 2) Mediated Vesicle Transport		1
P0C192	Leucine-rich repeat-containing protein 4B OS=Mus musculus OX=10090 GN=Lrrc4b PE=1 SV=1	-2.01026	0.339927	709	76.1	7.24	regulation of biological process;response to stimulus	cytoplasm;membrane	enzyme regulator activity;protein binding	Pf00047, Pf07679, Pf07686, Pf12799, Pf13306, Pf13855, Pf13927, Pf14580	272381	ENSMUSG00000047085.14	Lrrc4b	7	Cell adhesion molecules (CAMs)	Receptor-type tyrosine-protein phosphatases		1
Q5IRJ6	Zinc transporter 9 OS=Mus musculus OX=10090 GN=Slc30a9 PE=1 SV=2	-2.01026	0.339927	567	62.8	8.69	cellular homeostasis;metabolic process;regulation of biological process;transport	cytoplasm;cytoskeleton;endoplasmic reticulum;membrane;nucleus	protein binding;transporter activity	Pf01545	109108	ENSMUSG00000029221.15	Slc30a9	5				1
Q91W89	Alpha-mannosidase 2C1 OS=Mus musculus OX=10090 GN=Man2c1 PE=1 SV=1	-2.01026	0.339927	1039	115.6	6.51	metabolic process	cytoplasm;vacuole	catalytic activity;metal ion binding	Pf01074, Pf07748, Pf09261	73744	ENSMUSG00000032295.15	Man2c1	9	Other glycan degradation	Lysosomal oligosaccharide catabolism		1
P16254	Signal recognition particle 14 kDa protein OS=Mus musculus OX=10090 GN=Srp14 PE=1 SV=1	-2.01026	0.339927	110	12.5	10.17	cell organization and biogenesis;response to stimulus;transport	cytoplasm;nucleus	RNA binding	Pf02290	20813; 102642637	ENSMUSG00000009549.14	Srp14; LOC100504988; LOC102642637	2	Protein export	Translation; SRP-dependent cotranslational protein targeting to membrane; Neutrophil degranulation	mRNA processing	1	Met-loss [N-Term]
Q8BTI8	Serine/arginine repetitive matrix protein 2 OS=Mus musculus OX=10090 GN=Srrm2 PE=1 SV=3	-2.01026	0.339927	2703	294.7	12.03	metabolic process	nucleus;spliceosomal complex	protein binding;RNA binding		75956	ENSMUSG00000039218.16	Srrm2	17		mRNA Splicing - Major Pathway		1
Q91Z49	UAP56-interacting factor OS=Mus musculus OX=10090 GN=Fyttd1 PE=1 SV=1	-2.01026	0.339927	317	35.9	11.84	transport	nucleus	RNA binding	Pf07078	69823	ENSMUSG00000022800.13	Fyttd1	16				1
Q9CXP8	Guanine nucleotide-binding protein G(I)/G(S)/G(O) subunit gamma-10 OS=Mus musculus OX=10090 GN=Gng10 PE=3 SV=1	-2.01026	0.339927	68	7.2	7.85	regulation of biological process;response to stimulus	membrane	signal transducer activity	Pf00631	14700	ENSMUSG00000038607.12	Gng10	4	Morphine addiction; Cholinergic synapse; Retrograde endocannabinoid signaling; Dopaminergic synapse; Ras signaling pathway; GABAergic synapse; Chemokine signaling pathway; Glutamatergic synapse; Pathways in cancer; Alcoholism; PI3K-Akt signaling pathway; Circadian entrainment; Serotonergic synapse	Glucagon signaling in metabolic regulation; Glucagon-like Peptide-1 (GLP1) regulates insulin secretion; Adrenaline,noradrenaline inhibits insulin secretion; Activation of G protein gated Potassium channels; Vasopressin regulates renal water homeostasis via Aquaporins; Glucagon-type ligand receptors; Inhibition of voltage gated Ca2+ channels via Gbeta/gamma subunits	Chemokine signaling pathway; G Protein Signaling Pathways; Focal Adhesion-PI3K-Akt-mTOR-signaling pathway	1
Q99P88	Nuclear pore complex protein Nup155 OS=Mus musculus OX=10090 GN=Nup155 PE=1 SV=1	-2.01026	0.339927	1391	155	6.15	cell organization and biogenesis;transport	cytoplasm;membrane;nucleus	protein binding;structural molecule activity	Pf03177, Pf08801	170762	ENSMUSG00000022142.7	Nup155	15	RNA transport	Transcriptional regulation by small RNAs; SUMOylation of RNA binding proteins; snRNP Assembly; SUMOylation of chromatin organization proteins; Nuclear Pore Complex (NPC) Disassembly; Regulation of Glucokinase by Glucokinase Regulatory Protein; Transport of Mature mRNA derived from an Intron-Containing Transcript; SUMOylation of DNA damage response and repair proteins; SUMOylation of DNA replicati…		1
O35684	Neuroserpin OS=Mus musculus OX=10090 GN=Serpini1 PE=1 SV=1	-2.01026	0.339927	410	46.3	4.72	regulation of biological process	extracellular;organelle lumen	enzyme regulator activity	Pf00079	20713	ENSMUSG00000027834.15	Serpini1	3				1
Q8BX94	Oxysterol-binding protein-related protein 2 OS=Mus musculus OX=10090 GN=Osbpl2 PE=1 SV=1	-2.01026	0.339927	484	55.3	6.2	transport			Pf01237	228983	ENSMUSG00000039050.8	Osbpl2	2		Synthesis of bile acids and bile salts		1
Q6PHS9	Voltage-dependent calcium channel subunit alpha-2/delta-2 OS=Mus musculus OX=10090 GN=Cacna2d2 PE=1 SV=1	-2.01026	0.339927	1154	130.3	5.66	cell organization and biogenesis;regulation of biological process;transport	membrane	metal ion binding;transporter activity	Pf00092, Pf02743, Pf08269, Pf08399, Pf08473, Pf13519, Pf13768	56808	ENSMUSG00000010066.15	Cacna2d2	9	Oxytocin signaling pathway; Hypertrophic cardiomyopathy (HCM); MAPK signaling pathway; Arrhythmogenic right ventricular cardiomyopathy (ARVC); Dilated cardiomyopathy; Cardiac muscle contraction; Adrenergic signaling in cardiomyocytes	Phase 0 - rapid depolarisation; Phase 2 - plateau phase; Regulation of insulin secretion		1
Q6P2B1	Transportin-3 OS=Mus musculus OX=10090 GN=Tnpo3 PE=1 SV=1	-2.01026	0.339927	923	104.1	5.57	transport	cytoplasm;membrane;nucleus	protein binding;transporter activity	Pf08389	320938	ENSMUSG00000012535.14	Tnpo3	6				1
Q8BN57	Protein C3orf33 homolog OS=Mus musculus OX=10090 PE=2 SV=1	-2.01026	0.339927	294	33.6	9.89	regulation of biological process	membrane			329659	ENSMUSG00000048581.12	E130311K13Rik	3				1
Q60675	Laminin subunit alpha-2 OS=Mus musculus OX=10090 GN=Lama2 PE=1 SV=2	-2.01026	0.339927	3118	343.6	6.09	cell differentiation;cell organization and biogenesis;cellular component movement;metabolic process;regulation of biological process;response to stimulus;transport	cytoplasm;cytoskeleton;extracellular;Golgi;membrane	catalytic activity;motor activity;protein binding;structural molecule activity;transporter activity	Pf00038, Pf00052, Pf00053, Pf00054, Pf00055, Pf00261, Pf00435, Pf00769, Pf00804, Pf01442, Pf01496, Pf01576, Pf02210, Pf02463, Pf02996, Pf03302, Pf03343, Pf03938, Pf03999, Pf04582, Pf04615, Pf04778, Pf05130, Pf05384, Pf05483, Pf05557, Pf05622, Pf05667, Pf05701, Pf06008, Pf06009, Pf06160, Pf06810, Pf07926, Pf08317, Pf08429, Pf09486, Pf09728, Pf09730, Pf09731, Pf09755, Pf10174, Pf10473, Pf12128, Pf1…	16773	ENSMUSG00000019899.16	Lama2	10	Hypertrophic cardiomyopathy (HCM); Arrhythmogenic right ventricular cardiomyopathy (ARVC); Focal adhesion; Toxoplasmosis; Small cell lung cancer; Dilated cardiomyopathy; Pathways in cancer; Viral myocarditis; ECM-receptor interaction; PI3K-Akt signaling pathway; Amoebiasis	MET activates PTK2 signaling; Laminin interactions	Focal Adhesion-PI3K-Akt-mTOR-signaling pathway; Alpha6-Beta4 Integrin Signaling Pathway; Focal Adhesion	1
Q8C052	Microtubule-associated protein 1S OS=Mus musculus OX=10090 GN=Map1s PE=1 SV=2	-2.01026	0.339927	973	102.9	7.02	cell death;cell organization and biogenesis;regulation of biological process	cytoplasm;cytoskeleton;cytosol;nucleus	DNA binding;protein binding	Pf08905	270058	ENSMUSG00000019261.3	Map1s; Mtap1s	8				1
Q8BGT5	Alanine aminotransferase 2 OS=Mus musculus OX=10090 GN=Gpt2 PE=1 SV=1	-2.01026	0.339927	522	57.9	8	metabolic process	mitochondrion	catalytic activity	Pf00155	108682	ENSMUSG00000031700.11	Gpt2	8	Metabolic pathways; Biosynthesis of amino acids; 2-Oxocarboxylic acid metabolism; Carbon metabolism; Alanine, aspartate and glutamate metabolism; Arginine biosynthesis	Amino acid synthesis and interconversion (transamination)		1
P97478	5-demethoxyubiquinone hydroxylase, mitochondrial OS=Mus musculus OX=10090 GN=Coq7 PE=1 SV=3	-2.01026	0.339927	217	24	7.17	cell differentiation;cell organization and biogenesis;metabolic process;regulation of biological process;response to stimulus	membrane;mitochondrion;nucleus	catalytic activity;metal ion binding	Pf03232	12850	ENSMUSG00000030652.11	Coq7	7	Ubiquinone and other terpenoid-quinone biosynthesis; Metabolic pathways			1
Q9EQG7	Ectonucleotide pyrophosphatase/phosphodiesterase family member 5 OS=Mus musculus OX=10090 GN=Enpp5 PE=1 SV=3	-2.01026	0.339927	477	54.4	5.9	cell communication;cell organization and biogenesis;metabolic process	extracellular;membrane	catalytic activity;metal ion binding	Pf01663, Pf01676, Pf06723	83965	ENSMUSG00000023960.13	Enpp5	17				1
Q9Z2D0	Myotubularin-related protein 9 OS=Mus musculus OX=10090 GN=Mtmr9 PE=1 SV=2	-2.01026	0.339927	545	62.9	6.62	regulation of biological process	cytoplasm;cytosol	enzyme regulator activity;protein binding	Pf06602	210376	ENSMUSG00000035078.5	Mtmr9	14		Synthesis of PIPs at the plasma membrane		1
Q9Z315	U4/U6.U5 tri-snRNP-associated protein 1 OS=Mus musculus OX=10090 GN=Sart1 PE=1 SV=1	-2.01026	0.339927	806	90.8	5.82	cell organization and biogenesis;metabolic process;regulation of biological process	Golgi;nucleus;spliceosomal complex	RNA binding	Pf03343	20227	ENSMUSG00000039148.4	Sart1	19	Spliceosome	mRNA Splicing - Major Pathway		1
Q7TNV0	Protein DEK OS=Mus musculus OX=10090 GN=Dek PE=1 SV=1	-2.01026	0.339927	380	43.1	6.86	cell organization and biogenesis;regulation of biological process	nucleus	DNA binding;protein binding;RNA binding	Pf02037, Pf08766	110052	ENSMUSG00000021377.14	Dek	13		Transcriptional regulation by the AP-2 (TFAP2) family of transcription factors; B-WICH complex positively regulates rRNA expression		1
Q9R1B9	Slit homolog 2 protein OS=Mus musculus OX=10090 GN=Slit2 PE=2 SV=2	-2.01026	0.339927	1521	168.7	7.11	cell differentiation;cell growth;cell organization and biogenesis;cellular component movement;development;regulation of biological process;response to stimulus	cytoplasm;extracellular;membrane	enzyme regulator activity;metal ion binding;protein binding	Pf00008, Pf00054, Pf01462, Pf02210, Pf12799, Pf13855, Pf14580	20563	ENSMUSG00000031558.15	Slit2	5	Axon guidance	SLIT2:ROBO1 increases RHOA activity; Regulation of expression of SLITs and ROBOs; Role of ABL in ROBO-SLIT signaling	Spinal Cord Injury; Robo4 and VEGF Signaling Pathways Crosstalk	1
Q9JHL1	Na(+)/H(+) exchange regulatory cofactor NHE-RF2 OS=Mus musculus OX=10090 GN=Slc9a3r2 PE=1 SV=2	-2.01026	0.339927	337	37.4	7.59	regulation of biological process	cytoplasm;membrane;nucleus	protein binding;structural molecule activity	Pf00595, Pf09007, Pf13180	65962		Slc9a3r2	17	Aldosterone-regulated sodium reabsorption			1
Q70IV5	Synemin OS=Mus musculus OX=10090 GN=Synm PE=1 SV=2	-2.01026	0.339927	1561	173.1	5.12	cell organization and biogenesis	cytoplasm;cytoskeleton;membrane	protein binding;structural molecule activity	Pf00038	233335	ENSMUSG00000030554.16	Synm	7				1
Q8K268	ATP-binding cassette sub-family F member 3 OS=Mus musculus OX=10090 GN=Abcf3 PE=1 SV=1	-2.01026	0.339927	709	79.8	6.16	defense response;response to stimulus	membrane	catalytic activity;nucleotide binding;protein binding	Pf00005, Pf12848, Pf13304	27406	ENSMUSG00000003234.15	Abcf3	16				1
Q9CPW2	Ferredoxin-2, mitochondrial OS=Mus musculus OX=10090 GN=Fdx2 PE=1 SV=1	-2.01026	0.339927	174	18.8	6.04	metabolic process;transport	mitochondrion;organelle lumen	metal ion binding	Pf00111	68165	ENSMUSG00000079677.2	Fdx1l	9				1
Q7TPH6	E3 ubiquitin-protein ligase MYCBP2 OS=Mus musculus OX=10090 GN=Mycbp2 PE=1 SV=3	-2.01026	0.339927	4749	520.9	7.09												1
Q9EQJ9	Membrane-associated guanylate kinase, WW and PDZ domain-containing protein 3 OS=Mus musculus OX=10090 GN=Magi3 PE=1 SV=2	-2.01026	0.339927	1476	161.6	8.05	regulation of biological process;response to stimulus	membrane;nucleus	nucleotide binding;protein binding;structural molecule activity	Pf00397, Pf00595, Pf00625, Pf04094, Pf13180	99470		Magi3	3	Rap1 signaling pathway; Tight junction		Wnt Signaling Pathway NetPath	1
Q61216	Double-strand break repair protein MRE11 OS=Mus musculus OX=10090 GN=Mre11 PE=1 SV=1	-2.01026	0.339927	706	80.2	6.01	cell organization and biogenesis;cell proliferation;metabolic process;regulation of biological process;response to stimulus	chromosome;cytoplasm;nucleus	catalytic activity;DNA binding;metal ion binding;protein binding	Pf00149, Pf04152	17535	ENSMUSG00000031928.15	Mre11a	9	Non-homologous end-joining; Homologous recombination	Resolution of D-loop Structures through Holliday Junction Intermediates; Cytosolic sensors of pathogen-associated DNA ; HDR through MMEJ (alt-NHEJ); HDR through Single Strand Annealing (SSA); Sensing of DNA Double Strand Breaks; Recruitment and ATM-mediated phosphorylation of repair and signaling proteins at DNA double strand breaks; Regulation of TP53 Activity through Phosphorylation; DNA Damage…	Non-homologous end joining; Homologous recombination; miRNA regulation of DNA Damage Response	1
Q8R3I3	Conserved oligomeric Golgi complex subunit 6 OS=Mus musculus OX=10090 GN=Cog6 PE=1 SV=2	-2.01026	0.339927	657	73	6.14	metabolic process;transport	Golgi;membrane		Pf06419	67542		Cog6	3				1
Q80YF9	Rho GTPase-activating protein 33 OS=Mus musculus OX=10090 GN=Arhgap33 PE=1 SV=1	-2.01026	0.339927	1305	139.7	9.19	regulation of biological process;response to stimulus;transport	cytoplasm;cytoskeleton;membrane	enzyme regulator activity;protein binding	Pf00018, Pf00620, Pf07653, Pf14604	233071	ENSMUSG00000036882.7	Arhgap33	7		Rho GTPase cycle	Insulin Signaling	1
Q6PNC0	DmX-like protein 1 OS=Mus musculus OX=10090 GN=Dmxl1 PE=1 SV=1	-2.01026	0.339927	3013	335.8	6.42	cell organization and biogenesis;cellular homeostasis		protein binding	Pf00400, Pf12234	240283	ENSMUSG00000037416.12	Dmxl1	18				1
Q6P9R2	Serine/threonine-protein kinase OSR1 OS=Mus musculus OX=10090 GN=Oxsr1 PE=1 SV=1	-2.01026	0.339927	527	58.2	6.43	metabolic process;regulation of biological process;response to stimulus	cytoplasm;cytosol	catalytic activity;metal ion binding;nucleotide binding;protein binding;signal transducer activity	Pf00069, Pf07714, Pf12202	108737	ENSMUSG00000036737.12	Oxsr1	9				1
Q9JKC8	AP-3 complex subunit mu-1 OS=Mus musculus OX=10090 GN=Ap3m1 PE=1 SV=1	-2.01026	0.339927	418	46.9	6.93	cellular component movement;transport	Golgi;membrane	protein binding	Pf00928, Pf01217	55946	ENSMUSG00000021824.12	Ap3m1	14	Lysosome			1
Q80TL7	Protein MON2 homolog OS=Mus musculus OX=10090 GN=Mon2 PE=1 SV=2	-2.01026	0.339927	1715	189	6.13	transport	cytosol		Pf09324, Pf12783	67074	ENSMUSG00000034602.14	Mon2	10				1
Q8BUK6	Protein Hook homolog 3 OS=Mus musculus OX=10090 GN=Hook3 PE=1 SV=2	-2.01026	0.339927	718	83.2	5.19	cell organization and biogenesis;regulation of biological process;transport	cytoplasm;cytoskeleton;cytosol;Golgi	catalytic activity;motor activity;protein binding;transporter activity	Pf01496, Pf01576, Pf02463, Pf05622, Pf05667, Pf09787, Pf12128, Pf13166	320191	ENSMUSG00000037234.17	Hook3	8				1
Q02566	Myosin-6 OS=Mus musculus OX=10090 GN=Myh6 PE=1 SV=2	-2.01026	0.339927	1938	223.4	5.73	cell organization and biogenesis;cellular component movement;metabolic process;regulation of biological process;response to stimulus	cytoplasm;cytoskeleton;mitochondrion	catalytic activity;motor activity;nucleotide binding;protein binding;structural molecule activity	Pf00038, Pf00063, Pf01576, Pf02736, Pf04111, Pf05483, Pf05557, Pf05622, Pf05911, Pf06160, Pf07888, Pf09726, Pf12128, Pf12718, Pf13514	17888	ENSMUSG00000040752.15	Myh6	14	Hypertrophic cardiomyopathy (HCM); Dilated cardiomyopathy; Thyroid hormone signaling pathway; Cardiac muscle contraction; Viral myocarditis; Tight junction; Adrenergic signaling in cardiomyocytes	Striated Muscle Contraction	Striated Muscle Contraction	1
Q9CR61	NADH dehydrogenase [ubiquinone] 1 beta subcomplex subunit 7 OS=Mus musculus OX=10090 GN=Ndufb7 PE=1 SV=3	0.449175	0.34139	137	16.3	8.18	cell organization and biogenesis;metabolic process;transport	membrane;mitochondrion	catalytic activity	Pf05676	66916	ENSMUSG00000033938.5	Ndufb7	8	Metabolic pathways; Huntington's disease; Non-alcoholic fatty liver disease (NAFLD); Oxidative phosphorylation; Parkinson's disease; Alzheimer's disease	Complex I biogenesis	Oxidative phosphorylation; Electron Transport Chain	1
Q8R326	Paraspeckle component 1 OS=Mus musculus OX=10090 GN=Pspc1 PE=1 SV=1	0.449175	0.34139	523	58.7	6.67	defense response;metabolic process;regulation of biological process;response to stimulus	cytoplasm;nucleus	DNA binding;protein binding;RNA binding	Pf00076, Pf08075, Pf13893, Pf14259	66645	ENSMUSG00000021938.11	Pspc1	14			mRNA processing	1
Q60930	Voltage-dependent anion-selective channel protein 2 OS=Mus musculus OX=10090 GN=Vdac2 PE=1 SV=2	0.227435	0.342019	295	31.7	7.49	regulation of biological process;transport	membrane;mitochondrion;nucleus	nucleotide binding;protein binding;transporter activity	Pf01459	22334	ENSMUSG00000021771.13	Vdac2	14	NOD-like receptor signaling pathway; HTLV-I infection; Huntington's disease; Parkinson's disease; cGMP-PKG signaling pathway; Calcium signaling pathway			1
Q61490	CD166 antigen OS=Mus musculus OX=10090 GN=Alcam PE=1 SV=3	-0.315111	0.342795	583	65.1	6.15	cell growth;cellular component movement;response to stimulus	membrane	protein binding	Pf07679, Pf08205, Pf13895, Pf13927	11658	ENSMUSG00000022636.13	Alcam	16	Cell adhesion molecules (CAMs)			1
Q8CAQ8	MICOS complex subunit Mic60 OS=Mus musculus OX=10090 GN=Immt PE=1 SV=1	-0.188255	0.343845	757	83.8	6.61	cell organization and biogenesis;cellular homeostasis	membrane;mitochondrion	protein binding;RNA binding	Pf09731	76614	ENSMUSG00000052337.15	Immt	6				1
Q9R1V7	Disintegrin and metalloproteinase domain-containing protein 23 OS=Mus musculus OX=10090 GN=Adam23 PE=1 SV=1	0.530312	0.345279	829	91.5	7.68	metabolic process	extracellular;membrane	catalytic activity;protein binding	Pf00200, Pf01421, Pf01562, Pf08516, Pf13582, Pf13688	23792	ENSMUSG00000025964.15	Adam23	1		LGI-ADAM interactions		1
Q9D4C9	Clavesin-1 OS=Mus musculus OX=10090 GN=Clvs1 PE=1 SV=1	1.98974	0.345646	354	40.6	6.73	cell organization and biogenesis;transport	endosome;Golgi;membrane	transporter activity	Pf00650, Pf03765, Pf13716	74438	ENSMUSG00000041216.15	Clvs1	4		Lysosome Vesicle Biogenesis		1
Q9WVR4	Fragile X mental retardation syndrome-related protein 2 OS=Mus musculus OX=10090 GN=Fxr2 PE=1 SV=1	1.98974	0.345646	673	73.7	6.23	regulation of biological process	cytoplasm;cytosol;membrane;nucleus	protein binding;RNA binding	Pf00013, Pf05641, Pf12235	23879		Fxr2	11			mRNA processing	1
P06797	Cathepsin L1 OS=Mus musculus OX=10090 GN=Ctsl PE=1 SV=2	1.98974	0.345646	334	37.5	6.83	cell communication;cell death;cell differentiation;metabolic process;regulation of biological process;response to stimulus	cytoplasm;nucleus;vacuole	catalytic activity;protein binding	Pf00112, Pf08246	13039	ENSMUSG00000021477.8	Ctsl	13	Rheumatoid arthritis; Lysosome; Phagosome; Proteoglycans in cancer; Antigen processing and presentation; Apoptosis	MHC class II antigen presentation; RUNX1 regulates transcription of genes involved in differentiation of keratinocytes; Activation of Matrix Metalloproteinases	Endochondral Ossification; Primary Focal Segmental Glomerulosclerosis FSGS	1
P06880	Somatotropin OS=Mus musculus OX=10090 GN=Gh1 PE=2 SV=1	1.98974	0.345646	216	24.7	6.34	cell proliferation;regulation of biological process;response to stimulus;transport	cytosol;extracellular;membrane;mitochondrion;nucleus	metal ion binding;protein binding	Pf00103	14599	ENSMUSG00000020713.6	Gh	11	Jak-STAT signaling pathway; PI3K-Akt signaling pathway; Neuroactive ligand-receptor interaction	Prolactin receptor signaling; Growth hormone receptor signaling; Synthesis, secretion, and deacylation of Ghrelin	Focal Adhesion-PI3K-Akt-mTOR-signaling pathway; Adipogenesis genes	1
Q6PAJ1	Breakpoint cluster region protein OS=Mus musculus OX=10090 GN=Bcr PE=1 SV=3	1.98974	0.345646	1270	143	6.92	cell organization and biogenesis;metabolic process;regulation of biological process;response to stimulus;transport	cytoplasm;cytosol;membrane	catalytic activity;enzyme regulator activity;nucleotide binding;protein binding	Pf00168, Pf00620, Pf00621, Pf09036	110279	ENSMUSG00000009681.10	Bcr	10	Pathways in cancer; Chronic myeloid leukemia	Rho GTPase cycle		1
Q9CYG7	Mitochondrial import receptor subunit TOM34 OS=Mus musculus OX=10090 GN=Tomm34 PE=1 SV=1	1.98974	0.345646	309	34.3	9.14	transport	cytoplasm;cytosol;membrane;mitochondrion;nucleus	protein binding	Pf00515, Pf07719, Pf13414	67145	ENSMUSG00000018322.10	Tomm34	2				1
Q6ZPU9	KIF-binding protein OS=Mus musculus OX=10090 GN=Kifbp PE=1 SV=2	1.98974	0.345646	617	71	5.48	cell differentiation;development;transport	cytoplasm;cytoskeleton;mitochondrion	protein binding	Pf12309	72320	ENSMUSG00000036955.16	2510003E04Rik; Kif1bp	10				1
Q9D0F3	Protein ERGIC-53 OS=Mus musculus OX=10090 GN=Lman1 PE=1 SV=1	1.98974	0.345646	517	57.8	6.34	cell organization and biogenesis;regulation of biological process;transport	endoplasmic reticulum;Golgi;membrane	metal ion binding;protein binding	Pf03388	70361	ENSMUSG00000041891.15	Lman1	18	Protein processing in endoplasmic reticulum	COPII (Coat Protein 2) Mediated Vesicle Transport; Cargo concentration in the ER		1
O88307	Sortilin-related receptor OS=Mus musculus OX=10090 GN=Sorl1 PE=1 SV=3	1.98974	0.345646	2215	246.9	5.54	cellular component movement;development;metabolic process;regulation of biological process;transport	endoplasmic reticulum;endosome;extracellular;Golgi;membrane	protein binding	Pf00041, Pf00057, Pf00058, Pf12999	20660	ENSMUSG00000049313.8	Sorl1	9				1
Q8K097	Protein lifeguard 2 OS=Mus musculus OX=10090 GN=Faim2 PE=2 SV=1	1.98974	0.345646	317	35.2	6.92	cell death;cell differentiation;regulation of biological process;response to stimulus	endoplasmic reticulum;Golgi;membrane	protein binding	Pf01027	72393	ENSMUSG00000023011.7	Faim2	15				1
Q9QZE5	Coatomer subunit gamma-1 OS=Mus musculus OX=10090 GN=Copg1 PE=1 SV=1	1.98974	0.345646	874	97.5	5.35	cellular component movement;transport	cytoplasm;cytosol;Golgi;membrane	structural molecule activity	Pf01602, Pf08752	54161	ENSMUSG00000030058.17	Copg; Copg1	6		COPI-mediated anterograde transport; COPI-dependent Golgi-to-ER retrograde traffic		1
Q9JHG6	Calcipressin-1 OS=Mus musculus OX=10090 GN=Rcan1 PE=1 SV=2	1.98974	0.345646	251	28.1	5.41												1
Q3UTH8	Rho guanine nucleotide exchange factor 9 OS=Mus musculus OX=10090 GN=Arhgef9 PE=1 SV=1	1.98974	0.345646	516	60.9	5.64	cell organization and biogenesis;regulation of biological process;response to stimulus	cytoplasm;cytosol;membrane	protein binding	Pf00018, Pf00169, Pf00621, Pf07653, Pf14604	236915	ENSMUSG00000025656.17	Arhgef9	X		Rho GTPase cycle; NRAGE signals death through JNK; G alpha (12/13) signalling events; Signalling by NGF; GABA A receptor activation		1
Q62165	Dystroglycan OS=Mus musculus OX=10090 GN=Dag1 PE=1 SV=4	1.98974	0.345646	893	96.8	8.44	cell differentiation;cell organization and biogenesis;cellular component movement;metabolic process;regulation of biological process;response to stimulus;transport	cytoplasm;cytoskeleton;extracellular;membrane;nucleus	metal ion binding;protein binding;structural molecule activity	Pf05454	13138	ENSMUSG00000039952.15	Dag1	9	Hypertrophic cardiomyopathy (HCM); Arrhythmogenic right ventricular cardiomyopathy (ARVC); Dilated cardiomyopathy; Viral myocarditis; ECM-receptor interaction	Regulation of expression of SLITs and ROBOs; O-linked glycosylation; Integrin cell surface interactions	Primary Focal Segmental Glomerulosclerosis FSGS	1
Q8K4F5	Protein ABHD11 OS=Mus musculus OX=10090 GN=Abhd11 PE=1 SV=1	1.98974	0.345646	307	33.5	9.61		mitochondrion	catalytic activity	Pf00561, Pf07819, Pf12695, Pf12697	68758	ENSMUSG00000040532.14	Abhd11	5				1
Q9EPR4	Solute carrier family 23 member 2 OS=Mus musculus OX=10090 GN=Slc23a2 PE=1 SV=2	1.98974	0.345646	648	70	7.5	metabolic process;response to stimulus;transport	cytoplasm;membrane	transporter activity	Pf00860	54338	ENSMUSG00000027340.15	Slc23a2	2		Vitamin C (ascorbate) metabolism		1
Q8R4H2	Rho guanine nucleotide exchange factor 12 OS=Mus musculus OX=10090 GN=Arhgef12 PE=1 SV=2	1.98974	0.345646	1543	172.2	5.74	regulation of biological process;response to stimulus	cytoplasm;membrane	enzyme regulator activity;protein binding	Pf00595, Pf00621, Pf09128, Pf13180	69632	ENSMUSG00000059495.14	Arhgef12	9		Rho GTPase cycle; NRAGE signals death through JNK; G alpha (12/13) signalling events; Signalling by NGF; Sema4D induced cell migration and growth-cone collapse		1
Q8K010	5-oxoprolinase OS=Mus musculus OX=10090 GN=Oplah PE=1 SV=1	1.98974	0.345646	1288	137.5	6.28	metabolic process	cytosol	catalytic activity;nucleotide binding	Pf01968, Pf02538, Pf05378	75475	ENSMUSG00000022562.14	Oplah	15	Glutathione metabolism	Glutathione synthesis and recycling	Glutathione metabolism; Glutathione and one carbon metabolism	1
Q8R313	Exocyst complex component 6 OS=Mus musculus OX=10090 GN=Exoc6 PE=1 SV=2	1.98974	0.345646	802	93	6.15	cell differentiation;transport	cytoplasm;membrane	protein binding	Pf04091	107371		Exoc6	19				1
P83870	PHD finger-like domain-containing protein 5A OS=Mus musculus OX=10090 GN=Phf5a PE=1 SV=1	1.98974	0.345646	110	12.4	8.41	metabolic process;regulation of biological process	nucleus;spliceosomal complex	DNA binding;metal ion binding;protein binding;RNA binding	Pf03660	68479	ENSMUSG00000061360.7	Phf5a	15	Spliceosome	mRNA Splicing - Major Pathway	mRNA processing	1
Q8BPU7	Engulfment and cell motility protein 1 OS=Mus musculus OX=10090 GN=Elmo1 PE=1 SV=2	1.98974	0.345646	727	83.9	6.28	cell death;cell organization and biogenesis;cellular component movement;regulation of biological process;response to stimulus;transport	cytoplasm;membrane	protein binding	Pf04727, Pf11841	140580	ENSMUSG00000041112.15	Elmo1	13	Chemokine signaling pathway; Bacterial invasion of epithelial cells	PTK6 Regulates RHO GTPases, RAS GTPase and MAP kinases; VEGFA-VEGFR2 Pathway; Regulation of actin dynamics for phagocytic cup formation	Chemokine signaling pathway	1
Q6WQJ1	Diacylglycerol lipase-alpha OS=Mus musculus OX=10090 GN=Dagla PE=1 SV=2	1.98974	0.345646	1044	115.3	6.42	cell differentiation;cell proliferation;metabolic process;regulation of biological process;response to stimulus	membrane	catalytic activity;metal ion binding	Pf01764	269060	ENSMUSG00000035735.10	Dagla	19	Retrograde endocannabinoid signaling; Aldosterone synthesis and secretion	Gastrin-CREB signalling pathway via PKC and MAPK; Arachidonate production from DAG		1
Q99L88	Beta-1-syntrophin OS=Mus musculus OX=10090 GN=Sntb1 PE=1 SV=4	1.98974	0.345646	537	58	8.31		cytoplasm;cytoskeleton;membrane	protein binding;structural molecule activity	Pf00169, Pf00595	20649	ENSMUSG00000060429.11	Sntb1	15				1
Q80YV4	4'-phosphopantetheine phosphatase OS=Mus musculus OX=10090 GN=Pank4 PE=1 SV=2	1.98974	0.345646	820	91.5	6.71	metabolic process	cytoplasm	catalytic activity;nucleotide binding	Pf01937, Pf03630	269614	ENSMUSG00000029056.13	Pank4	4	Metabolic pathways; Pantothenate and CoA biosynthesis			1
Q9ET30	Transmembrane 9 superfamily member 3 OS=Mus musculus OX=10090 GN=Tm9sf3 PE=1 SV=1	1.98974	0.345646	587	67.5	7.21		membrane		Pf02990	107358	ENSMUSG00000025016.10	Tm9sf3	19				1
Q9CY73	39S ribosomal protein L44, mitochondrial OS=Mus musculus OX=10090 GN=Mrpl44 PE=1 SV=3	1.98974	0.345646	333	37.5	8.51	metabolic process	membrane;mitochondrion;nucleus;ribosome	catalytic activity;RNA binding	Pf00636	69163	ENSMUSG00000026248.9	Mrpl44	1		Mitochondrial translation termination; Mitochondrial translation elongation		1
Q9ET77	Junctophilin-3 OS=Mus musculus OX=10090 GN=Jph3 PE=1 SV=1	1.98974	0.345646	744	81.2	9.22	cellular homeostasis;regulation of biological process;response to stimulus;transport	endoplasmic reticulum;membrane	transporter activity	Pf02493	57340	ENSMUSG00000025318.13	Jph3	8				1
Q8R3Z5	Voltage-dependent L-type calcium channel subunit beta-1 OS=Mus musculus OX=10090 GN=Cacnb1 PE=1 SV=1	1.98974	0.345646	597	65.4	6.62	cell communication;cell organization and biogenesis;regulation of biological process;transport	endoplasmic reticulum;membrane	protein binding;transporter activity	Pf00018, Pf00625, Pf12052	12295		Cacnb1	11	Oxytocin signaling pathway; Hypertrophic cardiomyopathy (HCM); MAPK signaling pathway; Arrhythmogenic right ventricular cardiomyopathy (ARVC); Dilated cardiomyopathy; Cardiac muscle contraction; Adrenergic signaling in cardiomyocytes	Presynaptic depolarization and calcium channel opening; Phase 0 - rapid depolarisation; Phase 2 - plateau phase	Calcium Regulation in the Cardiac Cell	1
Q8C5W3	Tubulin-specific chaperone cofactor E-like protein OS=Mus musculus OX=10090 GN=Tbcel PE=1 SV=1	1.98974	0.345646	424	48	5.53		cytoplasm;cytoskeleton	protein binding	Pf12799, Pf14560, Pf14580	272589	ENSMUSG00000037287.15	Tbcel	9				1
Q9WU40	Inner nuclear membrane protein Man1 OS=Mus musculus OX=10090 GN=Lemd3 PE=1 SV=2	1.98974	0.345646	921	100.2	7.55	cell differentiation;cell organization and biogenesis;cellular component movement;regulation of biological process	membrane;nucleus	DNA binding	Pf03020, Pf09402	380664		Lemd3	10				1
P70303	CTP synthase 2 OS=Mus musculus OX=10090 GN=Ctps2 PE=1 SV=1	1.98974	0.345646	586	65.5	6.49	metabolic process	membrane;mitochondrion	catalytic activity;metal ion binding;nucleotide binding	Pf00117, Pf06418, Pf07722	55936; 12309	ENSMUSG00000031360.14	Ctps2; S100g	X	Metabolic pathways; Pyrimidine metabolism	Interconversion of nucleotide di- and triphosphates		1
Q3TH73	Protein tweety homolog 2 OS=Mus musculus OX=10090 GN=Ttyh2 PE=1 SV=1	1.98974	0.345646	532	59	6.07	transport	membrane	transporter activity	Pf04906	117160	ENSMUSG00000034714.9	Ttyh2	11				1
Q9CQ26	STAM-binding protein OS=Mus musculus OX=10090 GN=Stambp PE=1 SV=1	1.98974	0.345646	424	48.5	6.64	metabolic process;regulation of biological process	cytoplasm;cytosol;endosome;membrane;nucleus	catalytic activity;metal ion binding;protein binding	Pf01398, Pf04212, Pf08969, Pf14464	70527	ENSMUSG00000006906.10	Stambp	6	Endocytosis	Metalloprotease DUBs		1
Q3UU96	Serine/threonine-protein kinase MRCK alpha OS=Mus musculus OX=10090 GN=Cdc42bpa PE=1 SV=2	1.98974	0.345646	1719	195.4	6.51	cell differentiation;cell organization and biogenesis;cellular component movement;metabolic process;regulation of biological process;response to stimulus;transport	cytoplasm;cytoskeleton;extracellular	catalytic activity;metal ion binding;motor activity;nucleotide binding;protein binding	Pf00069, Pf00130, Pf00169, Pf00433, Pf00769, Pf00780, Pf01442, Pf01576, Pf02463, Pf02841, Pf03999, Pf04012, Pf04111, Pf04156, Pf05483, Pf05557, Pf05622, Pf05667, Pf05701, Pf05911, Pf06008, Pf06160, Pf06785, Pf07111, Pf07714, Pf07888, Pf07926, Pf08317, Pf08826, Pf09726, Pf09755, Pf10174, Pf12128, Pf12718, Pf12795, Pf13166, Pf13514, Pf13851, Pf13868, Pf13870, Pf14362, Pf14531, Pf14992, Pf15066, Pf1…	226751	ENSMUSG00000026490.18	Cdc42bpa	1				1
Q3UHD1	Adhesion G protein-coupled receptor B1 OS=Mus musculus OX=10090 GN=Adgrb1 PE=1 SV=1	1.98974	0.345646	1582	173.2	7.56	cell organization and biogenesis;defense response;regulation of biological process;response to stimulus;transport	extracellular;membrane	protein binding;receptor activity;signal transducer activity	Pf00002, Pf00090, Pf01825, Pf02793, Pf12003	107831	ENSMUSG00000034730.16	Bai1; Adgrb1	15	p53 signaling pathway		Non-odorant GPCRs	1
Q99PF4	Cadherin-23 OS=Mus musculus OX=10090 GN=Cdh23 PE=1 SV=2	1.98974	0.345646	3354	369.4	4.65	cell differentiation;cell organization and biogenesis;cellular homeostasis;response to stimulus;transport	membrane	metal ion binding;protein binding	Pf00028, Pf08266	22295	ENSMUSG00000012819.15	Cdh23	10				1
A6H5Y1	M-phase phosphoprotein 9 OS=Mus musculus OX=10090 GN=Mphosph9 PE=2 SV=1	1.98974	0.345646	991	109.9	6.6	cell organization and biogenesis;regulation of biological process	cytoplasm;cytoskeleton;Golgi;membrane	catalytic activity;motor activity;structural molecule activity	Pf00038, Pf01576, Pf05557, Pf05911, Pf06160, Pf08317, Pf08614, Pf10174, Pf12128	269702		Mphosph9	5				1
Q920M7	Synaptotagmin-17 OS=Mus musculus OX=10090 GN=Syt17 PE=1 SV=1	1.98974	0.345646	470	53.3	7.15	cell differentiation;cell organization and biogenesis;regulation of biological process;transport	membrane	metal ion binding;protein binding	Pf00168	110058	ENSMUSG00000058420.8	Syt17	7				1
Q6RHR9	Membrane-associated guanylate kinase, WW and PDZ domain-containing protein 1 OS=Mus musculus OX=10090 GN=Magi1 PE=1 SV=1	1.98974	0.345646	1471	161.9	7.36	cell death	cytoplasm;membrane;nucleus	nucleotide binding;protein binding;structural molecule activity	Pf00397, Pf00595, Pf00625, Pf13180	14924	ENSMUSG00000045095.16	Magi1	6	Rap1 signaling pathway; Tight junction			1
Q45VK7	Cytoplasmic dynein 2 heavy chain 1 OS=Mus musculus OX=10090 GN=Dync2h1 PE=1 SV=1	1.98974	0.345646	4306	492	6.6	cell differentiation;cell organization and biogenesis;cellular component movement;development;metabolic process;regulation of biological process;transport	cytoplasm;cytoskeleton;Golgi;membrane	catalytic activity;motor activity;nucleotide binding;protein binding	Pf00769, Pf03028, Pf03193, Pf07728, Pf08385, Pf08393, Pf10174, Pf12774, Pf12775, Pf12777, Pf12780, Pf12781, Pf13401	110350	ENSMUSG00000047193.16	Dync2h1	9	Phagosome; Salmonella infection; Vasopressin-regulated water reabsorption	Intraflagellar transport; Hedgehog 'off' state		1
Q8K2Q0	COMM domain-containing protein 9 OS=Mus musculus OX=10090 GN=Commd9 PE=1 SV=3	1.98974	0.345646	198	21.8	5.82	metabolic process;regulation of biological process;transport	cytosol;Golgi;nucleus		Pf07258	76501	ENSMUSG00000027163.13	Commd9	2		Neutrophil degranulation		1	Met-loss+Acetyl [N-Term]
P54116	Erythrocyte band 7 integral membrane protein OS=Mus musculus OX=10090 GN=Stom PE=1 SV=3	1.98974	0.345646	284	31.4	6.93	cell organization and biogenesis;regulation of biological process	cytoplasm;cytoskeleton;cytosol;endoplasmic reticulum;membrane;mitochondrion	protein binding	Pf01145	13830	ENSMUSG00000026880.11	Stom	2		Neutrophil degranulation		1
Q9R0Q3	Transmembrane emp24 domain-containing protein 2 OS=Mus musculus OX=10090 GN=Tmed2 PE=1 SV=1	1.98974	0.345646	201	22.7	5.17	cell organization and biogenesis;regulation of biological process;transport	endoplasmic reticulum;Golgi;membrane		Pf01105	56334; 100862175	ENSMUSG00000029390.13	Tmed2; Gm21540; LOC100862175; Gm10698	5; 9		Cargo concentration in the ER; COPI-mediated anterograde transport; COPI-dependent Golgi-to-ER retrograde traffic; COPII (Coat Protein 2) Mediated Vesicle Transport; Pre-NOTCH Processing in Golgi		1
Q8VHI5	Vitrin OS=Mus musculus OX=10090 GN=Vit PE=1 SV=2	1.98974	0.345646	650	70.7	9.03	cell organization and biogenesis;regulation of biological process	extracellular		Pf00092, Pf03815, Pf13519	74199	ENSMUSG00000024076.9	Vit	17				1
B1AXV0	DOMON domain-containing protein FRRS1L OS=Mus musculus OX=10090 GN=Frrs1l PE=1 SV=1	1.98974	0.345646	293	32.5	5.43	regulation of biological process	membrane		Pf03351	230235	ENSMUSG00000045589.7	6430704M03Rik; Frrs1l	4				1
Q922Y1	UBX domain-containing protein 1 OS=Mus musculus OX=10090 GN=Ubxn1 PE=1 SV=1	1.98974	0.345646	297	33.6	5.26	regulation of biological process	cytoplasm;cytosol;endoplasmic reticulum;nucleus;proteasome	protein binding	Pf00627, Pf00789	225896	ENSMUSG00000071655.11	Ubxn1	19		N-glycan trimming in the ER and Calnexin/Calreticulin cycle		1
Q8CCS6	Polyadenylate-binding protein 2 OS=Mus musculus OX=10090 GN=Pabpn1 PE=1 SV=3	1.98974	0.345646	302	32.3	5.17	metabolic process;regulation of biological process;response to stimulus;transport	cytoplasm;nucleus	protein binding;RNA binding	Pf00076, Pf13893, Pf14259	54196	ENSMUSG00000022194.15	Pabpn1	14	mRNA surveillance pathway; Influenza A	mRNA Splicing - Major Pathway; mRNA 3'-end processing; Processing of Intronless Pre-mRNAs; Cleavage of Growing Transcript in the Termination Region	mRNA processing	1	Met-loss+Acetyl [N-Term]
Q8VEJ9	Vacuolar protein sorting-associated protein 4A OS=Mus musculus OX=10090 GN=Vps4a PE=1 SV=1	1.98974	0.345646	437	48.9	7.8	cell division;cell organization and biogenesis;metabolic process;regulation of biological process;transport	cytoplasm;cytosol;endosome;membrane;nucleus;vacuole	catalytic activity;nucleotide binding;protein binding;RNA binding	Pf00004, Pf00910, Pf01078, Pf01695, Pf04212, Pf04389, Pf06068, Pf07724, Pf07728, Pf09336, Pf13173, Pf13207, Pf13401	116733	ENSMUSG00000031913.9	Vps4a	8	Endocytosis	Endosomal Sorting Complex Required For Transport (ESCRT)		1
Q91WK0	Leucine-rich repeat flightless-interacting protein 2 OS=Mus musculus OX=10090 GN=Lrrfip2 PE=1 SV=1	1.98974	0.345646	415	47.1	5.68	metabolic process;regulation of biological process;response to stimulus		protein binding	Pf04111, Pf09738	71268		Lrrfip2	9				1
Q9DCT1	1,5-anhydro-D-fructose reductase OS=Mus musculus OX=10090 GN=Akr1e2 PE=1 SV=1	1.98974	0.345646	301	34.4	7.33	metabolic process	cytoplasm;cytosol;Golgi	catalytic activity	Pf00248	56043	ENSMUSG00000045410.17	Akr1e1	13				1
Q9ESZ8	General transcription factor II-I OS=Mus musculus OX=10090 GN=Gtf2i PE=1 SV=3	1.98974	0.345646	998	112.2	6.55	cellular homeostasis;metabolic process;regulation of biological process	cytoplasm;membrane;nucleus	DNA binding;protein binding	Pf02946	14886	ENSMUSG00000060261.15	Gtf2i	5	Herpes simplex infection; Basal transcription factors; cGMP-PKG signaling pathway		TNF-alpha NF-kB Signaling Pathway	1
Q6PGL7	WASH complex subunit 2 OS=Mus musculus OX=10090 GN=Washc2 PE=1 SV=1	1.98974	0.345646	1334	145.2	4.77	transport	cytosol;endosome;membrane		Pf15255	28006	ENSMUSG00000024104.11	D6Wsu116e; Fam21; Washc2	6	Endocytosis			1
Q99PL5	Ribosome-binding protein 1 OS=Mus musculus OX=10090 GN=Rrbp1 PE=1 SV=2	1.98974	0.345646	1605	172.8	9.33	metabolic process;regulation of biological process;response to stimulus;transport	endoplasmic reticulum;membrane;ribosome	protein binding;receptor activity;structural molecule activity	Pf00038, Pf03276, Pf03962, Pf04111, Pf04156, Pf05104, Pf08317, Pf09606, Pf09726, Pf10186, Pf12128, Pf13779	81910		Rrbp1	2	Protein processing in endoplasmic reticulum			1
Q9JL04	Formin-2 OS=Mus musculus OX=10090 GN=Fmn2 PE=1 SV=2	1.98974	0.345646	1578	167.3	5.48	cell organization and biogenesis;cellular component movement;development;metabolic process;regulation of biological process;response to stimulus;transport	cytoplasm;cytoskeleton;cytosol;endoplasmic reticulum;membrane;nucleus	catalytic activity;protein binding	Pf00443, Pf02181	54418	ENSMUSG00000028354.13	Fmn2	1	Dorso-ventral axis formation			1
Q99PE9	ADP-ribosylation factor-like protein 4D OS=Mus musculus OX=10090 GN=Arl4d PE=2 SV=2	1.98974	0.345646	201	22.3	9.85	regulation of biological process;response to stimulus	cytoplasm;membrane;nucleus	catalytic activity;nucleotide binding;protein binding;signal transducer activity	Pf00009, Pf00025, Pf00071, Pf00503, Pf01926, Pf08477, Pf09439	80981	ENSMUSG00000034936.2	Arl4d	11				1
Q3TVA9	Coiled-coil domain-containing protein 136 OS=Mus musculus OX=10090 GN=Ccdc136 PE=1 SV=2	1.98974	0.345646	1136	131.8	4.84	cell differentiation;cell organization and biogenesis	membrane;mitochondrion		Pf12018	232664		Ccdc136	6				1
Q99KH8	Serine/threonine-protein kinase 24 OS=Mus musculus OX=10090 GN=Stk24 PE=1 SV=1	1.98974	0.345646	431	47.9	5.43	cell communication;cell death;cell organization and biogenesis;metabolic process;regulation of biological process;response to stimulus	cytoplasm;cytosol;membrane;nucleus	catalytic activity;metal ion binding;nucleotide binding;protein binding;signal transducer activity	Pf00069, Pf06840, Pf07714	223255	ENSMUSG00000063410.7	Stk24	14		Apoptotic execution phase		1
Q8BR63	Protein FAM177A1 OS=Mus musculus OX=10090 GN=Fam177a1 PE=1 SV=1	1.98974	0.345646	207	23.6	4.59				Pf14774	100101807; 73385	ENSMUSG00000095595.2; ENSMUSG00000094103.2	1700047I17Rik2; Fam177a	12				1
Q9D061	Acyl-CoA-binding domain-containing protein 6 OS=Mus musculus OX=10090 GN=Acbd6 PE=1 SV=2	1.98974	0.345646	282	30.9	5.11		cytoplasm	protein binding	Pf00023, Pf00887, Pf12796, Pf13606, Pf13637, Pf13857	72482	ENSMUSG00000033701.13	Acbd6	1		Mitochondrial Fatty Acid Beta-Oxidation		1
O88704	Potassium/sodium hyperpolarization-activated cyclic nucleotide-gated channel 1 OS=Mus musculus OX=10090 GN=Hcn1 PE=1 SV=1	1.98974	0.345646	910	102.4	8.37	cell organization and biogenesis;regulation of biological process;response to stimulus;transport	cell surface;cytoplasm;membrane	nucleotide binding;protein binding;transporter activity	Pf00027, Pf00520, Pf08412	15165	ENSMUSG00000021730.8	Hcn1	13		HCN channels		1
Q8BIV3	Ran-binding protein 6 OS=Mus musculus OX=10090 GN=Ranbp6 PE=1 SV=3	1.98974	0.345646	1105	124.5	5.03	transport	cytoplasm;membrane;nucleus	protein binding;transporter activity	Pf12755, Pf13513, Pf13646	240614	ENSMUSG00000074909.4	Ranbp6	19				1
Q9JKL4	NADH dehydrogenase [ubiquinone] 1 alpha subcomplex assembly factor 3 OS=Mus musculus OX=10090 GN=Ndufaf3 PE=1 SV=1	1.98974	0.345646	185	20.7	8.05	cell organization and biogenesis	membrane;mitochondrion;nucleus		Pf04430	66706	ENSMUSG00000070283.4	Ndufaf3	9		Complex I biogenesis		1
Q63959	Potassium voltage-gated channel subfamily C member 3 OS=Mus musculus OX=10090 GN=Kcnc3 PE=1 SV=2	1.98974	0.345646	769	82.1	7.09	cell organization and biogenesis;regulation of biological process;transport	cytoplasm;cytoskeleton;membrane	protein binding;transporter activity	Pf00520, Pf02214, Pf07885	16504		Kcnc3	7				1
Q3TY60-2	Isoform 2 of Protein FAM131B OS=Mus musculus OX=10090 GN=Fam131b	1.98974	0.345646	348	37.5	4.48		cytosol		Pf15010	76156	ENSMUSG00000029861.17	Fam131b	6				1
Q8BRV5	Uncharacterized protein KIAA1671 OS=Mus musculus OX=10090 GN=Kiaa1671 PE=2 SV=1	1.98974	0.345646	308	34.6	6.09				Pf15327	243219	ENSMUSG00000051339.10	2900026A02Rik	5				1
P70232-2	Isoform 2 of Neural cell adhesion molecule L1-like protein OS=Mus musculus OX=10090 GN=Chl1	1.98974	0.345646	1150	128.9	6.1	cell differentiation;cell organization and biogenesis;cellular component movement;development;regulation of biological process;response to stimulus	extracellular;membrane	protein binding	Pf00041, Pf00047, Pf07679, Pf07686, Pf13882, Pf13895, Pf13927	12661	ENSMUSG00000030077.11	Chl1	6			Splicing factor NOVA regulated synaptic proteins	1
Q9CQL1	Protein mago nashi homolog 2 OS=Mus musculus OX=10090 GN=Magohb PE=2 SV=1	1.98974	0.345646	146	17.1	6.39	metabolic process;transport	nucleus;spliceosomal complex	RNA binding	Pf02792	66441		Magohb	6	mRNA surveillance pathway; Spliceosome; RNA transport			1
Q6NVG1	Lysophospholipid acyltransferase LPCAT4 OS=Mus musculus OX=10090 GN=Lpcat4 PE=1 SV=1	1.98974	0.345646	524	57.1	8.75	metabolic process	endoplasmic reticulum;membrane	catalytic activity	Pf01553	99010	ENSMUSG00000027134.4	Lpcat4	2	Metabolic pathways; Ether lipid metabolism; Glycerophospholipid metabolism	Acyl chain remodelling of PG; Acyl chain remodelling of PC; Synthesis of PA; Acyl chain remodelling of PS; Acyl chain remodelling of PE		1
Q8K0C9	GDP-mannose 4,6 dehydratase OS=Mus musculus OX=10090 GN=Gmds PE=1 SV=1	1.98974	0.345646	372	42	7.03	metabolic process;regulation of biological process;response to stimulus		catalytic activity;nucleotide binding;protein binding	Pf01370, Pf04321, Pf13460	218138	ENSMUSG00000038372.13	Gmds	13	Metabolic pathways; Amino sugar and nucleotide sugar metabolism; Fructose and mannose metabolism	GDP-fucose biosynthesis		1
Q8CEE0	Centrosomal protein of 57 kDa OS=Mus musculus OX=10090 GN=Cep57 PE=1 SV=2	1.98974	0.345646	500	56.9	9.07	cell organization and biogenesis;metabolic process;regulation of biological process;response to stimulus;transport	cytoplasm;cytoskeleton;Golgi;nucleus	protein binding	Pf04111, Pf06657, Pf14073	74360	ENSMUSG00000031922.12	Cep57	9		Anchoring of the basal body to the plasma membrane; AURKA Activation by TPX2; Loss of Nlp from mitotic centrosomes; Recruitment of mitotic centrosome proteins and complexes; Regulation of PLK1 Activity at G2/M Transition; Recruitment of NuMA to mitotic centrosomes		1
Q99NB9	Splicing factor 3B subunit 1 OS=Mus musculus OX=10090 GN=Sf3b1 PE=1 SV=1	1.98974	0.345646	1304	145.7	7.09	cell organization and biogenesis;metabolic process;regulation of biological process;response to stimulus	chromosome;nucleus;spliceosomal complex	DNA binding;protein binding;receptor activity;RNA binding;signal transducer activity	Pf02161, Pf08920, Pf12815, Pf13513	81898		Sf3b1	1			mRNA processing	1
Q8CFJ9	GATOR complex protein WDR24 OS=Mus musculus OX=10090 GN=Wdr24 PE=1 SV=1	1.98974	0.345646	790	88.1	6.46	cell communication;metabolic process;regulation of biological process;response to stimulus	membrane;vacuole	protein binding	Pf00400	268933	ENSMUSG00000025737.5	Wdr24	17	mTOR signaling pathway			1
Q9D486	C-Maf-inducing protein OS=Mus musculus OX=10090 GN=Cmip PE=1 SV=3	1.98974	0.345646	773	86.2	6.81		cytoplasm;cytosol;nucleus		Pf00169	74440	ENSMUSG00000034390.16	Cmip	8				1
Q9WU78	Programmed cell death 6-interacting protein OS=Mus musculus OX=10090 GN=Pdcd6ip PE=1 SV=3	0.330781	0.346788	869	96	6.52	cell death;cell division;cell organization and biogenesis;regulation of biological process;transport	cytoplasm;cytoskeleton;cytosol;extracellular;membrane	protein binding	Pf03097, Pf08391, Pf13949	18571	ENSMUSG00000032504.15	Pdcd6ip	9	Endocytosis			1
P35438	Glutamate receptor ionotropic, NMDA 1 OS=Mus musculus OX=10090 GN=Grin1 PE=1 SV=1	-0.354211	0.34792	938	105.4	8.84	cell communication;cell organization and biogenesis;cellular homeostasis;metabolic process;regulation of biological process;response to stimulus;transport	cell surface;cytoplasm;endoplasmic reticulum;membrane	metal ion binding;protein binding;receptor activity;signal transducer activity;transporter activity	Pf00060, Pf00497, Pf01094, Pf10562, Pf10613, Pf13458	14810	ENSMUSG00000026959.13	Grin1	2	Ras signaling pathway; Amyotrophic lateral sclerosis (ALS); Long-term potentiation; Amphetamine addiction; Huntington's disease; Glutamatergic synapse; Cocaine addiction; Rap1 signaling pathway; Calcium signaling pathway; Alzheimer's disease; Alcoholism; cAMP signaling pathway; Nicotine addiction; Circadian entrainment; Neuroactive ligand-receptor interaction	RAF/MAP kinase cascade; CREB phosphorylation through the activation of CaMKII; Ras activation uopn Ca2+ infux through NMDA receptor; Synaptic adhesion-like molecules; Unblocking of NMDA receptor, glutamate binding and activation; EPHB-mediated forward signaling; Interleukin-20 family signaling	Hypothetical Network for Drug Addiction; Splicing factor NOVA regulated synaptic proteins; Alzheimers Disease; Spinal Cord Injury	1
Q9CX34	Protein SGT1 homolog OS=Mus musculus OX=10090 GN=Sugt1 PE=1 SV=3	0.373072	0.349452	336	38.1	5.45	regulation of biological process	cytoplasm;nucleus	protein binding	Pf00515, Pf04969, Pf05002, Pf07719, Pf12895, Pf13414, Pf13424, Pf13428, Pf13431, Pf13432, Pf14559	67955	ENSMUSG00000022024.9	Sugt1	14	NOD-like receptor signaling pathway	The NLRP3 inflammasome		1
Q61699	Heat shock protein 105 kDa OS=Mus musculus OX=10090 GN=Hsph1 PE=1 SV=2	-0.198701	0.350885	858	96.3	5.53	metabolic process;regulation of biological process;response to stimulus	cytoplasm;cytosol;extracellular;nucleus	enzyme regulator activity;nucleotide binding;protein binding	Pf00012	15505	ENSMUSG00000029657.15	Hsph1	5	Protein processing in endoplasmic reticulum			1
Q80TK0	AP2-interacting clathrin-endocytosis protein OS=Mus musculus OX=10090 GN=Kiaa1107 PE=1 SV=6	0.64182	0.353545	1239	134	6.61												1
Q920E5	Farnesyl pyrophosphate synthase OS=Mus musculus OX=10090 GN=Fdps PE=1 SV=1	0.64182	0.353545	353	40.6	5.66	metabolic process;regulation of biological process	cytoplasm;cytosol;mitochondrion;organelle lumen	catalytic activity;metal ion binding;RNA binding	Pf00348	110196	ENSMUSG00000059743.12	Fdps	3	Metabolic pathways; Terpenoid backbone biosynthesis; HTLV-I infection; Influenza A	Cholesterol biosynthesis	Cholesterol Biosynthesis	1
Q9Z1R2	Large proline-rich protein BAG6 OS=Mus musculus OX=10090 GN=Bag6 PE=1 SV=1	0.64182	0.353545	1154	121	5.71	cell death;cell differentiation;cell organization and biogenesis;metabolic process;regulation of biological process;response to stimulus;transport	cytoplasm;cytosol;extracellular;membrane;nucleus	protein binding	Pf00240, Pf11976, Pf12057	224727	ENSMUSG00000024392.17	Bag6	17				1
Q80TV8	CLIP-associating protein 1 OS=Mus musculus OX=10090 GN=Clasp1 PE=1 SV=2	0.64182	0.353545	1535	169.1	9.03	cell division;cell organization and biogenesis;regulation of biological process	chromosome;cytoplasm;cytoskeleton;Golgi;membrane	protein binding	Pf02985, Pf12348	76707		Clasp1	1				1
Q9EPL2	Calsyntenin-1 OS=Mus musculus OX=10090 GN=Clstn1 PE=1 SV=1	0.64182	0.353545	979	108.8	4.92	cell communication;cellular homeostasis;regulation of biological process	cell surface;endoplasmic reticulum;extracellular;Golgi;membrane;nucleus	metal ion binding;protein binding	Pf00028, Pf02210, Pf13385	65945	ENSMUSG00000039953.13	Clstn1	4			Splicing factor NOVA regulated synaptic proteins	1
O35286	Pre-mRNA-splicing factor ATP-dependent RNA helicase DHX15 OS=Mus musculus OX=10090 GN=Dhx15 PE=1 SV=2	0.64182	0.353545	795	90.9	7.46	metabolic process;response to stimulus	cytoplasm;nucleus;spliceosomal complex	catalytic activity;nucleotide binding;protein binding;RNA binding	Pf00270, Pf00271, Pf04408, Pf07717, Pf13401	13204	ENSMUSG00000029169.11	Dhx15	5	Spliceosome	mRNA Splicing - Major Pathway	mRNA processing	1
Q9D5V5	Cullin-5 OS=Mus musculus OX=10090 GN=Cul5 PE=1 SV=3	0.64182	0.353545	780	90.9	7.81	cellular component movement;cellular homeostasis;metabolic process;response to stimulus	cytoplasm;membrane;nucleus	catalytic activity;protein binding	Pf00888, Pf10557	75717		Cul5	9	Ubiquitin mediated proteolysis			1
Q8JZQ9	Eukaryotic translation initiation factor 3 subunit B OS=Mus musculus OX=10090 GN=Eif3b PE=1 SV=1	0.64182	0.353545	803	91.3	5.02	metabolic process;regulation of biological process	cytoplasm	protein binding;RNA binding	Pf00076, Pf08662, Pf13893, Pf14259	27979	ENSMUSG00000056076.13	Eif3b	5	RNA transport	Formation of a pool of free 40S subunits; L13a-mediated translational silencing of Ceruloplasmin expression; Ribosomal scanning and start codon recognition; Formation of the ternary complex, and subsequently, the 43S complex; Translation initiation complex formation; GTP hydrolysis and joining of the 60S ribosomal subunit	Translation Factors; mRNA processing; IL-2 Signaling Pathway	1
P63005	Platelet-activating factor acetylhydrolase IB subunit alpha OS=Mus musculus OX=10090 GN=Pafah1b1 PE=1 SV=2	0.32095	0.354213	410	46.6	7.37	cell communication;cell differentiation;cell division;cell organization and biogenesis;cell proliferation;cellular component movement;development;metabolic process;regulation of biological process;response to stimulus;transport	chromosome;cytoplasm;cytoskeleton;cytosol;membrane;nucleus	protein binding	Pf00400, Pf08513, Pf11715	18472	ENSMUSG00000020745.15	Pafah1b1	11	Metabolic pathways; Ether lipid metabolism	Anchoring of the basal body to the plasma membrane; AURKA Activation by TPX2; Loss of Nlp from mitotic centrosomes; Recruitment of mitotic centrosome proteins and complexes; Regulation of PLK1 Activity at G2/M Transition; Recruitment of NuMA to mitotic centrosomes; Resolution of Sister Chromatid Cohesion; Amplification of signal from unattached kinetochores via a MAD2 inhibitory signal; Separatio…	Wnt Signaling Pathway; Wnt Signaling Pathway and Pluripotency	1
Q80UG5	Septin-9 OS=Mus musculus OX=10090 GN=Septin9 PE=1 SV=1	-0.299763	0.354329	583	65.5	8.9	cell division;cell organization and biogenesis;regulation of biological process	cytoplasm;cytoskeleton	catalytic activity;nucleotide binding;protein binding	Pf00735, Pf01926, Pf03193, Pf04548	53860	ENSMUSG00000059248.13	Sept9	11	Bacterial invasion of epithelial cells			1
P20357	Microtubule-associated protein 2 OS=Mus musculus OX=10090 GN=Map2 PE=1 SV=2	-0.112256	0.354844	1828	199	4.91	cell organization and biogenesis;regulation of biological process;response to stimulus	cytoplasm;cytoskeleton;cytosol;endoplasmic reticulum	protein binding	Pf00418, Pf08377	17756	ENSMUSG00000015222.17	Map2; Mtap2	1			MAPK Cascade	1
Q91X97	Neurocalcin-delta OS=Mus musculus OX=10090 GN=Ncald PE=1 SV=4	-0.263022	0.356071	193	22.2	5.35	regulation of biological process;response to stimulus	cytosol	metal ion binding;protein binding	Pf00036, Pf13202, Pf13405, Pf13499, Pf13833	52589	ENSMUSG00000051359.14	Ncald	15	Olfactory transduction	Activation of Ca-permeable Kainate Receptor		1
Q91VC3	Eukaryotic initiation factor 4A-III OS=Mus musculus OX=10090 GN=Eif4a3 PE=1 SV=3	-0.479742	0.358711	411	46.8	6.73	metabolic process;regulation of biological process;response to stimulus;transport	cytoplasm;membrane;nucleus;spliceosomal complex	catalytic activity;nucleotide binding;RNA binding	Pf00270, Pf00271	192170	ENSMUSG00000025580.15	Eif4a3	11	mRNA surveillance pathway; Spliceosome; RNA transport	mRNA 3'-end processing; Nonsense Mediated Decay (NMD) enhanced by the Exon Junction Complex (EJC); Cleavage of Growing Transcript in the Termination Region ; mRNA Splicing - Major Pathway; ISG15 antiviral mechanism; Transport of Mature mRNA derived from an Intron-Containing Transcript; Deadenylation of mRNA	TNF-alpha NF-kB Signaling Pathway; mRNA processing	1
O35954	Membrane-associated phosphatidylinositol transfer protein 1 OS=Mus musculus OX=10090 GN=Pitpnm1 PE=1 SV=1	-0.817611	0.359494	1243	134.9	6.06	transport	cytoplasm;cytosol;endoplasmic reticulum;Golgi;membrane	metal ion binding;transporter activity	Pf02121, Pf02862, Pf08235	18739	ENSMUSG00000024851.13; ENSMUSG00000097096.7	Pitpnm1	19; CHR_MG153_PATCH		Synthesis of PI		1
Q8VEH5	EPM2A-interacting protein 1 OS=Mus musculus OX=10090 GN=Epm2aip1 PE=1 SV=1	-0.817611	0.359494	606	70.1	5.87	regulation of biological process;response to stimulus	cytoplasm;endoplasmic reticulum;nucleus	DNA binding;protein binding		77781	ENSMUSG00000046785.8	Epm2aip1	9				1
Q9Z1J3	Cysteine desulfurase, mitochondrial OS=Mus musculus OX=10090 GN=Nfs1 PE=1 SV=3	-0.817611	0.359494	459	50.5	8.16	cell organization and biogenesis;metabolic process	cytoplasm;cytosol;mitochondrion;nucleus;organelle lumen	catalytic activity;metal ion binding;protein binding	Pf00266, Pf00282, Pf01212	18041	ENSMUSG00000027618.17	Nfs1	2	Thiamine metabolism; Metabolic pathways; Sulfur relay system	Mitochondrial iron-sulfur cluster biogenesis; Molybdenum cofactor biosynthesis		1
Q7TPM6	Fibronectin type III and SPRY domain-containing protein 1 OS=Mus musculus OX=10090 GN=Fsd1 PE=1 SV=1	-0.817611	0.359494	496	55.5	6.67	cell division	cytoplasm;cytoskeleton;nucleus	protein binding	Pf00041, Pf00622	240121	ENSMUSG00000011589.8	Fsd1	17				1
Q6WVG3	BTB/POZ domain-containing protein KCTD12 OS=Mus musculus OX=10090 GN=Kctd12 PE=1 SV=1	-0.817611	0.359494	327	35.9	5.81	cell organization and biogenesis;regulation of biological process	membrane	protein binding;RNA binding	Pf02214	239217		Kctd12	14				1
O54781	SRSF protein kinase 2 OS=Mus musculus OX=10090 GN=Srpk2 PE=1 SV=2	-0.817611	0.359494	681	76.7	4.91	cell differentiation;cell organization and biogenesis;metabolic process;regulation of biological process;response to stimulus	cytoplasm;cytosol;nucleus	catalytic activity;metal ion binding;nucleotide binding;protein binding;RNA binding	Pf00069, Pf07714	20817		Srpk2	5			mRNA processing	1
Q91V09	WD repeat-containing protein 13 OS=Mus musculus OX=10090 GN=Wdr13 PE=1 SV=1	-0.817611	0.359494	485	53.6	9.14		membrane;nucleus	protein binding	Pf00400	73447	ENSMUSG00000031166.13	Wdr13	X				1
Q9D0L7	Armadillo repeat-containing protein 10 OS=Mus musculus OX=10090 GN=Armc10 PE=1 SV=1	-0.817611	0.359494	306	33.3	7.99	regulation of biological process	endoplasmic reticulum;membrane;mitochondrion	protein binding	Pf04826	67211	ENSMUSG00000038525.16	Armc10	5				1
A2AJI0	MAP7 domain-containing protein 1 OS=Mus musculus OX=10090 GN=Map7d1 PE=1 SV=1	-0.817611	0.359494	846	93.2	10.15	cell organization and biogenesis	cytoplasm;cytoskeleton;cytosol	structural molecule activity		245877	ENSMUSG00000028849.17	Map7d1; Mtap7d1	4				1
Q921M3	Splicing factor 3B subunit 3 OS=Mus musculus OX=10090 GN=Sf3b3 PE=1 SV=1	-0.817611	0.359494	1217	135.5	5.26	metabolic process;regulation of biological process	nucleus;spliceosomal complex	protein binding;RNA binding	Pf03178, Pf10433	101943	ENSMUSG00000033732.10	Sf3b3	8	Spliceosome	mRNA Splicing - Major Pathway; mRNA Splicing - Minor Pathway	mRNA processing	1
P18872	Guanine nucleotide-binding protein G(o) subunit alpha OS=Mus musculus OX=10090 GN=Gnao1 PE=1 SV=3	-0.161123	0.361041	354	40.1	5.53	cell organization and biogenesis;regulation of biological process;response to stimulus	membrane	catalytic activity;metal ion binding;nucleotide binding;protein binding;signal transducer activity	Pf00025, Pf00503	14681	ENSMUSG00000031748.16	Gnao1	8	Oxytocin signaling pathway; Morphine addiction; Cholinergic synapse; Chagas disease (American trypanosomiasis); Retrograde endocannabinoid signaling; Dopaminergic synapse; GABAergic synapse; Toxoplasmosis; Melanogenesis; Glutamatergic synapse; Long-term depression; Rap1 signaling pathway; Alcoholism; Circadian entrainment; Estrogen signaling pathway; Serotonergic synapse	Ca2+ pathway; G-protein activation; Cooperation of PDCL (PhLP1) and TRiC/CCT in G-protein beta folding; PLC beta mediated events; Signaling by GPCR	G Protein Signaling Pathways; Calcium Regulation in the Cardiac Cell	1
Q9QWY8	Arf-GAP with SH3 domain, ANK repeat and PH domain-containing protein 1 OS=Mus musculus OX=10090 GN=Asap1 PE=1 SV=2	-0.595219	0.362649	1147	127.3	7.64	cell organization and biogenesis;regulation of biological process	cytoplasm;cytosol;membrane	enzyme regulator activity;metal ion binding;protein binding	Pf00018, Pf00023, Pf00169, Pf01412, Pf12796, Pf13637, Pf13857, Pf14604	13196	ENSMUSG00000022377.16	Asap1	15	Endocytosis; Fc gamma R-mediated phagocytosis	VxPx cargo-targeting to cilium	EGFR1 Signaling Pathway	1
Q8R071	Inositol-trisphosphate 3-kinase A OS=Mus musculus OX=10090 GN=Itpka PE=1 SV=1	-0.388768	0.363474	459	50.9	7.72	cell organization and biogenesis;metabolic process;regulation of biological process		catalytic activity;nucleotide binding;protein binding	Pf03770	228550	ENSMUSG00000027296.7	Itpka	2	Metabolic pathways; Calcium signaling pathway; Inositol phosphate metabolism; Phosphatidylinositol signaling system			1
Q8BWT1	3-ketoacyl-CoA thiolase, mitochondrial OS=Mus musculus OX=10090 GN=Acaa2 PE=1 SV=3	-0.388768	0.363474	397	41.8	8.09	cell organization and biogenesis;metabolic process;regulation of biological process;response to stimulus	membrane;mitochondrion;organelle lumen	catalytic activity;RNA binding	Pf00108, Pf02801, Pf02803	52538	ENSMUSG00000036880.9	Acaa2	18	Fatty acid metabolism; Valine, leucine and isoleucine degradation; Metabolic pathways; Fatty acid degradation; Fatty acid elongation	Mitochondrial Fatty Acid Beta-Oxidation	Fatty Acid Biosynthesis	1
O54991	Contactin-associated protein 1 OS=Mus musculus OX=10090 GN=Cntnap1 PE=1 SV=2	0.248056	0.364249	1385	156.2	7.06	cell organization and biogenesis	membrane	protein binding	Pf00054, Pf00147, Pf00754, Pf02210	53321	ENSMUSG00000017167.6	Cntnap1	11	Cell adhesion molecules (CAMs)			1
Q9WV80	Sorting nexin-1 OS=Mus musculus OX=10090 GN=Snx1 PE=1 SV=1	0.404781	0.366638	522	58.9	5.22	cell organization and biogenesis;metabolic process;regulation of biological process;transport	cytoplasm;cytosol;endosome;Golgi;membrane;vacuole	protein binding	Pf00787, Pf03700, Pf09325	56440		Snx1	9	Endocytosis			1
O08532-5	Isoform 2E of Voltage-dependent calcium channel subunit alpha-2/delta-1 OS=Mus musculus OX=10090 GN=Cacna2d1	-0.21971	0.371847	1091	123.2	5.27	cellular homeostasis;regulation of biological process;transport	endoplasmic reticulum;membrane	metal ion binding;protein binding;transporter activity	Pf00092, Pf02743, Pf08399, Pf08473, Pf13519, Pf13768	12293	ENSMUSG00000040118.15	Cacna2d1	5				1
Q99PV0	Pre-mRNA-processing-splicing factor 8 OS=Mus musculus OX=10090 GN=Prpf8 PE=1 SV=2	0.797099	0.371991	2335	273.4	8.84	cell organization and biogenesis;metabolic process;response to stimulus	membrane;nucleus;spliceosomal complex	catalytic activity;protein binding;RNA binding	Pf01398, Pf08082, Pf08083, Pf08084, Pf10596, Pf10597, Pf10598, Pf12134	192159	ENSMUSG00000020850.14	Prpf8	11	Spliceosome	mRNA Splicing - Major Pathway; mRNA Splicing - Minor Pathway	mRNA processing	1
Q9CX86	Heterogeneous nuclear ribonucleoprotein A0 OS=Mus musculus OX=10090 GN=Hnrnpa0 PE=1 SV=1	0.797099	0.371991	305	30.5	9.31	defense response;regulation of biological process;response to stimulus	nucleus	protein binding;RNA binding	Pf00076, Pf13893, Pf14259	77134	ENSMUSG00000007836.6	Hnrnpa0	13		mRNA Splicing - Major Pathway	mRNA processing	1
Q9CR67	Transmembrane protein 33 OS=Mus musculus OX=10090 GN=Tmem33 PE=1 SV=1	0.797099	0.371991	247	28	9.66	cell organization and biogenesis;regulation of biological process;response to stimulus	endoplasmic reticulum;membrane;nucleus	protein binding;structural molecule activity	Pf03661	67878	ENSMUSG00000037720.16	Tmem33	5				1
P54822	Adenylosuccinate lyase OS=Mus musculus OX=10090 GN=Adsl PE=1 SV=2	0.797099	0.371991	484	54.8	7.27	cell organization and biogenesis;metabolic process;response to stimulus	cytosol;mitochondrion	catalytic activity	Pf00206, Pf10397	11564	ENSMUSG00000022407.9	Adsl	15	Metabolic pathways; Purine metabolism; Alanine, aspartate and glutamate metabolism	Purine ribonucleoside monophosphate biosynthesis	Purine metabolism; Nucleotide Metabolism	1
Q99LP6	GrpE protein homolog 1, mitochondrial OS=Mus musculus OX=10090 GN=Grpel1 PE=1 SV=1	0.797099	0.371991	217	24.3	8.38	metabolic process;regulation of biological process;transport	mitochondrion;nucleus;organelle lumen	enzyme regulator activity;nucleotide binding;protein binding	Pf01025	17713	ENSMUSG00000029198.3	Grpel1	5				1
Q99MN1	Lysine--tRNA ligase OS=Mus musculus OX=10090 GN=Kars1 PE=1 SV=1	0.797099	0.371991	595	67.8	5.94	metabolic process;regulation of biological process;response to stimulus	cytoplasm;cytosol;extracellular;membrane;mitochondrion;nucleus	catalytic activity;nucleotide binding;protein binding;RNA binding	Pf00152, Pf00587, Pf01336	85305	ENSMUSG00000031948.14	Kars	8	Aminoacyl-tRNA biosynthesis			1
Q9CPS6	Histidine triad nucleotide-binding protein 3 OS=Mus musculus OX=10090 GN=Hint3 PE=1 SV=1	0.797099	0.371991	165	18.8	6.33		cytoplasm;nucleus	catalytic activity;nucleotide binding	Pf01230, Pf11969	66847	ENSMUSG00000019791.12	Hint3	10				1
Q8K4Z5	Splicing factor 3A subunit 1 OS=Mus musculus OX=10090 GN=Sf3a1 PE=1 SV=1	0.797099	0.371991	791	88.5	5.22	cell organization and biogenesis;metabolic process;regulation of biological process	nucleus;spliceosomal complex	protein binding;RNA binding	Pf00240, Pf01805, Pf12230, Pf14560	67465	ENSMUSG00000002129.11	Sf3a1	11	Spliceosome	mRNA Splicing - Major Pathway	mRNA processing	1
Q8BNW9	Kelch repeat and BTB domain-containing protein 11 OS=Mus musculus OX=10090 GN=Kbtbd11 PE=1 SV=3	0.797099	0.371991	633	67.9	5.39	metabolic process		catalytic activity;protein binding	Pf00651, Pf01344, Pf13964	74901	ENSMUSG00000055675.6	Kbtbd11	8				1
Q6PA06	Atlastin-2 OS=Mus musculus OX=10090 GN=Atl2 PE=1 SV=1	0.797099	0.371991	583	66.2	5.43	cell organization and biogenesis	endoplasmic reticulum;membrane	catalytic activity;nucleotide binding;protein binding	Pf02263	56298	ENSMUSG00000059811.12	Atl2	17				1
O70318	Band 4.1-like protein 2 OS=Mus musculus OX=10090 GN=Epb41l2 PE=1 SV=2	-0.244722	0.372555	988	109.9	5.43	cell division;cell organization and biogenesis;regulation of biological process;transport	cytoplasm;cytoskeleton;membrane;nucleus	protein binding;structural molecule activity	Pf00373, Pf04382, Pf05902, Pf08736, Pf09379, Pf09380	13822	ENSMUSG00000019978.16	Epb4.1l2; Epb41l2	10	Tight junction	Neurexins and neuroligins	Splicing factor NOVA regulated synaptic proteins	1	Met-loss+Acetyl [N-Term]
Q62348	Translin OS=Mus musculus OX=10090 GN=Tsn PE=1 SV=1	-0.450829	0.373029	228	26.2	6.44	metabolic process	cytoplasm;nucleus	catalytic activity;DNA binding;protein binding;RNA binding	Pf01997	22099	ENSMUSG00000026374.14	Tsn	1		Small interfering RNA (siRNA) biogenesis	mRNA processing	1
P55066	Neurocan core protein OS=Mus musculus OX=10090 GN=Ncan PE=1 SV=1	0.239103	0.373359	1268	137.1	5.72	regulation of biological process	extracellular;membrane	metal ion binding;protein binding;structural molecule activity	Pf00008, Pf00059, Pf00084, Pf00193	13004		Ncan	8				1
P62897	Cytochrome c, somatic OS=Mus musculus OX=10090 GN=Cycs PE=1 SV=2	0.333698	0.376683	105	11.6	9.58	cell death;metabolic process;regulation of biological process;transport	cytosol;mitochondrion;nucleus	metal ion binding;protein binding	Pf00034, Pf13442, Pf14495	13063; 672195	ENSMUSG00000058927.5; ENSMUSG00000063694.5	Cycs; Gm10053	6; 19	Herpes simplex infection; Platinum drug resistance; p53 signaling pathway; Amyotrophic lateral sclerosis (ALS); Toxoplasmosis; Metabolic pathways; Small cell lung cancer; Tuberculosis; Hepatitis B; Huntington's disease; Sulfur metabolism; Apoptosis - multiple species; Non-alcoholic fatty liver disease (NAFLD); Parkinson's disease; Legionellosis; Pathways in cancer; Influenza A; Alzheimer's diseas…	Activation of caspases through apoptosome-mediated cleavage; Formation of apoptosome; Transcriptional activation of mitochondrial biogenesis; Cytochrome c-mediated apoptotic response; Detoxification of Reactive Oxygen Species; Release of apoptotic factors from the mitochondria; Respiratory electron transport; Apoptotic factor-mediated response	Apoptosis; Oxidative Damage; Parkinsons Disease Pathway	1
Q80UW2	F-box only protein 2 OS=Mus musculus OX=10090 GN=Fbxo2 PE=1 SV=1	0.385672	0.378339	297	33.7	4.28	metabolic process;regulation of biological process	cytoplasm;cytosol;endoplasmic reticulum;membrane	catalytic activity;protein binding	Pf04300	230904	ENSMUSG00000041556.8	Fbxo2	4	Ubiquitin mediated proteolysis; Protein processing in endoplasmic reticulum	Neddylation; Antigen processing: Ubiquitination & Proteasome degradation		1
P03930	ATP synthase protein 8 OS=Mus musculus OX=10090 GN=Mtatp8 PE=1 SV=1	0.385672	0.378339	67	7.8	9.88	metabolic process;response to stimulus;transport	membrane;mitochondrion	catalytic activity;transporter activity	Pf00895	17706; 3338900	ENSMUSG00000064356.3	ATP8	MT	Metabolic pathways; Huntington's disease; Oxidative phosphorylation; Parkinson's disease; Alzheimer's disease	Cristae formation; Formation of ATP by chemiosmotic coupling	Electron Transport Chain	1
Q60597	2-oxoglutarate dehydrogenase, mitochondrial OS=Mus musculus OX=10090 GN=Ogdh PE=1 SV=3	-0.161036	0.378893	1023	116.4	6.83	cellular component movement;metabolic process	cytosol;membrane;mitochondrion;organelle lumen	catalytic activity;metal ion binding;protein binding	Pf00676, Pf02779	18293	ENSMUSG00000020456.17	Ogdh	11	Tryptophan metabolism; Citrate cycle (TCA cycle); Metabolic pathways; Lysine degradation; Carbon metabolism	Lysine catabolism; Citric acid cycle (TCA cycle); Glyoxylate metabolism and glycine degradation	TCA Cycle; Amino Acid metabolism; Tryptophan metabolism	1
P70202	Latexin OS=Mus musculus OX=10090 GN=Lxn PE=1 SV=2	0.574706	0.379653	222	25.5	5.74	defense response;regulation of biological process;response to stimulus	cytoplasm	enzyme regulator activity	Pf06907	17035	ENSMUSG00000047557.2	Lxn	3				1
Q9WUL7	ADP-ribosylation factor-like protein 3 OS=Mus musculus OX=10090 GN=Arl3 PE=1 SV=1	0.459229	0.379813	182	20.5	7.24	cell division;cell organization and biogenesis;cellular component movement;regulation of biological process;response to stimulus;transport	cytoplasm;cytoskeleton;Golgi;membrane;nucleus	catalytic activity;metal ion binding;nucleotide binding;protein binding;signal transducer activity	Pf00009, Pf00025, Pf00071, Pf00503, Pf01926, Pf04670, Pf08477, Pf09439	56350	ENSMUSG00000025035.8	Arl3	19		Trafficking of myristoylated proteins to the cilium		1
Q63810	Calcineurin subunit B type 1 OS=Mus musculus OX=10090 GN=Ppp3r1 PE=1 SV=3	0.212136	0.380288	170	19.3	4.81	cell differentiation;cell organization and biogenesis;metabolic process;regulation of biological process;response to stimulus;transport	cytoplasm;cytosol;membrane	catalytic activity;metal ion binding;protein binding	Pf00036, Pf12763, Pf13405, Pf13499, Pf13833	19058	ENSMUSG00000033953.10	Ppp3r1	11	Oxytocin signaling pathway; Wnt signaling pathway; T cell receptor signaling pathway; MAPK signaling pathway; Amyotrophic lateral sclerosis (ALS); VEGF signaling pathway; Long-term potentiation; Amphetamine addiction; Tuberculosis; Axon guidance; HTLV-I infection; Oocyte meiosis; Osteoclast differentiation; B cell receptor signaling pathway; Glutamatergic synapse; cGMP-PKG signaling pathway; Calc…	Activation of BAD and translocation to mitochondria ; CLEC7A (Dectin-1) induces NFAT activation; Ca2+ pathway; FCERI mediated Ca+2 mobilization	Alzheimers Disease; MAPK signaling pathway	1
Q9ERD7	Tubulin beta-3 chain OS=Mus musculus OX=10090 GN=Tubb3 PE=1 SV=1	-0.0802189	0.381782	450	50.4	4.93	cell differentiation;cell organization and biogenesis;cellular component movement	cytoplasm;cytoskeleton;nucleus	catalytic activity;nucleotide binding;protein binding;structural molecule activity	Pf00091, Pf03953, Pf10644	22152	ENSMUSG00000062380.4	Tubb3	8	Phagosome; Gap junction	Intraflagellar transport; Hedgehog 'on' state; Hedgehog 'off' state	Exercise-induced Circadian Regulation	1
P97493	Thioredoxin, mitochondrial OS=Mus musculus OX=10090 GN=Txn2 PE=1 SV=1	-0.540771	0.384584	166	18.2	7.9	cell communication;cellular homeostasis;metabolic process;regulation of biological process;response to stimulus;transport	mitochondrion	antioxidant activity;catalytic activity;protein binding	Pf00085, Pf00578, Pf05768, Pf13098, Pf13899, Pf13905	56551	ENSMUSG00000005354.15	Txn2	15	NOD-like receptor signaling pathway	Detoxification of Reactive Oxygen Species	Oxidative Stress	1
Q61029	Lamina-associated polypeptide 2, isoforms beta/delta/epsilon/gamma OS=Mus musculus OX=10090 GN=Tmpo PE=1 SV=4	-0.540771	0.384584	452	50.3	9.45	regulation of biological process	chromosome;membrane;nucleus	DNA binding;protein binding	Pf03020, Pf08198	21917	ENSMUSG00000019961.17	Tmpo	10				1
Q80X80	Phospholipid transfer protein C2CD2L OS=Mus musculus OX=10090 GN=C2cd2l PE=1 SV=3	-0.540771	0.384584	706	76.3	7.21	regulation of biological process;transport	endoplasmic reticulum;membrane	transporter activity		71764	ENSMUSG00000032120.11	C2cd2l	9				1
Q3UYC0	Protein phosphatase 1H OS=Mus musculus OX=10090 GN=Ppm1h PE=1 SV=1	-0.540771	0.384584	513	56.3	6.73	metabolic process	cytoplasm;nucleus	catalytic activity	Pf00481	319468	ENSMUSG00000034613.12	Ppm1h	10				1
Q9DAR7	m7GpppX diphosphatase OS=Mus musculus OX=10090 GN=Dcps PE=1 SV=1	-0.540771	0.384584	338	39	6.48	metabolic process;regulation of biological process;response to stimulus	cytoplasm;cytosol;mitochondrion;nucleus	catalytic activity;RNA binding	Pf05652, Pf11969	69305	ENSMUSG00000032040.15	Dcps	9	RNA degradation	mRNA decay by 3' to 5' exoribonuclease		1
O09131	Glutathione S-transferase omega-1 OS=Mus musculus OX=10090 GN=Gsto1 PE=1 SV=2	-0.540771	0.384584	240	27.5	7.36	metabolic process;regulation of biological process;response to stimulus	cytoplasm;cytosol;membrane	antioxidant activity;catalytic activity;protein binding		14873	ENSMUSG00000025068.7	Gsto1	19	Glutathione metabolism; Platinum drug resistance; Drug metabolism - cytochrome P450; Chemical carcinogenesis; Metabolism of xenobiotics by cytochrome P450	Glutathione conjugation; Methylation	Metapathway biotransformation; Myometrial Relaxation and Contraction Pathways	1
P54071	Isocitrate dehydrogenase [NADP], mitochondrial OS=Mus musculus OX=10090 GN=Idh2 PE=1 SV=3	0.252778	0.384753	452	50.9	8.69	metabolic process;regulation of biological process	cytosol;membrane;mitochondrion	catalytic activity;metal ion binding;nucleotide binding	Pf00180	269951	ENSMUSG00000030541.16	Idh2	7	Glutathione metabolism; Citrate cycle (TCA cycle); Metabolic pathways; Biosynthesis of amino acids; 2-Oxocarboxylic acid metabolism; Carbon metabolism; Peroxisome	Transcriptional activation of mitochondrial biogenesis; Citric acid cycle (TCA cycle)	TCA Cycle	1
Q62277	Synaptophysin OS=Mus musculus OX=10090 GN=Syp PE=1 SV=2	-0.261795	0.385308	314	34	4.94	cell communication;regulation of biological process;response to stimulus;transport	membrane	protein binding;transporter activity	Pf01284	20977	ENSMUSG00000031144.15	Syp	X				1
Q8BGH2	Sorting and assembly machinery component 50 homolog OS=Mus musculus OX=10090 GN=Samm50 PE=1 SV=1	-0.295659	0.389401	469	51.8	6.8	cell organization and biogenesis;transport	cytoplasm;membrane;mitochondrion	protein binding	Pf01103, Pf07244	68653	ENSMUSG00000022437.6	Samm50	15				1
Q8CDN6	Thioredoxin-like protein 1 OS=Mus musculus OX=10090 GN=Txnl1 PE=1 SV=3	0.368255	0.389486	289	32.2	4.96	cellular homeostasis;metabolic process;regulation of biological process;response to stimulus;transport	cytoplasm;cytosol;nucleus;proteasome	antioxidant activity;catalytic activity	Pf00085, Pf06201, Pf13098	53382	ENSMUSG00000024583.2	Txnl1	18				1
O08917	Flotillin-1 OS=Mus musculus OX=10090 GN=Flot1 PE=1 SV=1	-0.344675	0.391065	428	47.5	7.15	cell organization and biogenesis;cellular component movement;regulation of biological process;response to stimulus;transport	cytoskeleton;endosome;membrane	protein binding	Pf01145	14251	ENSMUSG00000059714.13	Flot1	17	Insulin signaling pathway		Insulin Signaling	1
Q8BRT1	CLIP-associating protein 2 OS=Mus musculus OX=10090 GN=Clasp2 PE=1 SV=1	0.272143	0.39462	1286	140.7	8.63	cell division;cell organization and biogenesis;cellular component movement;regulation of biological process;response to stimulus	chromosome;cytoplasm;cytoskeleton;cytosol;Golgi;membrane	protein binding	Pf12348	76499		Clasp2	9				1
P47708	Rabphilin-3A OS=Mus musculus OX=10090 GN=Rph3a PE=1 SV=2	-0.22176	0.394808	681	75.4	8.27	cell organization and biogenesis;regulation of biological process;response to stimulus;transport	cytosol;Golgi;membrane	metal ion binding;protein binding	Pf00130, Pf00168, Pf02318, Pf05715	19894	ENSMUSG00000029608.10	Rph3a	5				1	Met-loss+Acetyl [N-Term]
Q9JK48	Endophilin-B1 OS=Mus musculus OX=10090 GN=Sh3glb1 PE=1 SV=1	0.430316	0.395339	365	40.8	6.04	cell communication;cell death;cell organization and biogenesis;metabolic process;regulation of biological process;response to stimulus	cytoplasm;cytosol;endoplasmic reticulum;Golgi;membrane;mitochondrion	catalytic activity;protein binding	Pf00018, Pf03114, Pf07653, Pf14604	54673	ENSMUSG00000037062.13	Sh3glb1	3	Endocytosis			1
P58252	Elongation factor 2 OS=Mus musculus OX=10090 GN=Eef2 PE=1 SV=2	0.158249	0.396085	858	95.3	6.83	cell differentiation;cell proliferation;metabolic process;regulation of biological process;response to stimulus	cytoplasm;cytosol;membrane;nucleus;ribosome	catalytic activity;nucleotide binding;protein binding;RNA binding	Pf00009, Pf00679, Pf03144, Pf03764, Pf14492	13629	ENSMUSG00000034994.10	Eef2	10	Oxytocin signaling pathway; AMPK signaling pathway	Peptide chain elongation; Neutrophil degranulation; Protein methylation; Synthesis of diphthamide-EEF2	Translation Factors	1	Met-loss [N-Term]
P62500	TSC22 domain family protein 1 OS=Mus musculus OX=10090 GN=Tsc22d1 PE=1 SV=2	-0.688328	0.398182	1077	109.7	5.83	cell organization and biogenesis;metabolic process;regulation of biological process;reproduction	cytoplasm;nucleus	DNA binding;protein binding	Pf01166, Pf04977, Pf06005, Pf06156, Pf09770	21807		Tsc22d1	14				1
Q9JKY5	Huntingtin-interacting protein 1-related protein OS=Mus musculus OX=10090 GN=Hip1r PE=1 SV=2	-0.688328	0.398182	1068	119.4	6.52	cell death;cell organization and biogenesis;metabolic process;regulation of biological process;transport	cytoplasm;cytoskeleton;cytosol;membrane;mitochondrion	catalytic activity;motor activity;protein binding	Pf01417, Pf01576, Pf01608, Pf04111, Pf05262, Pf06160, Pf07651, Pf07888, Pf10186, Pf12128	29816	ENSMUSG00000000915.15	Hip1r	5		Clathrin-mediated endocytosis; Golgi Associated Vesicle Biogenesis		1
P63046	Sulfotransferase 4A1 OS=Mus musculus OX=10090 GN=Sult4a1 PE=1 SV=1	-0.688328	0.398182	284	33	5.53	metabolic process	cytoplasm	catalytic activity;protein binding	Pf00685	29859	ENSMUSG00000018865.8	Sult4a1	15		Cytosolic sulfonation of small molecules	Metapathway biotransformation	1	Met-loss+Acetyl [N-Term]
Q6P9K8	Caskin-1 OS=Mus musculus OX=10090 GN=Caskin1 PE=1 SV=2	-0.246324	0.399052	1431	150.4	9.17	regulation of biological process;response to stimulus	cytoplasm;membrane	protein binding	Pf00018, Pf00023, Pf00536, Pf07647, Pf07653, Pf12796, Pf13606, Pf13637, Pf13857, Pf14604	268932	ENSMUSG00000033597.8	Caskin1	17				1
Q9WTT4	V-type proton ATPase subunit G 2 OS=Mus musculus OX=10090 GN=Atp6v1g2 PE=1 SV=1	-0.332184	0.39944	118	13.6	10.26	transport		catalytic activity;protein binding;transporter activity	Pf03179	66237	ENSMUSG00000024403.16	Atp6v1g2	17	mTOR signaling pathway; Rheumatoid arthritis; Metabolic pathways; Phagosome; Oxidative phosphorylation; Synaptic vesicle cycle; Collecting duct acid secretion	Ion channel transport; ROS, RNS production in phagocytes; Transferrin endocytosis and recycling; Insulin receptor recycling		1	Met-loss+Acetyl [N-Term]
P26638	Serine--tRNA ligase, cytoplasmic OS=Mus musculus OX=10090 GN=Sars1 PE=1 SV=3	-0.332184	0.39944	512	58.4	6.3	metabolic process;regulation of biological process	cytoplasm;cytosol;mitochondrion;nucleus	catalytic activity;DNA binding;nucleotide binding;protein binding	Pf00587, Pf02403	20226	ENSMUSG00000068739.13	Sars	3	Aminoacyl-tRNA biosynthesis		Selenium metabolism/Selenoproteins	1	Met-loss [N-Term]
P03995	Glial fibrillary acidic protein OS=Mus musculus OX=10090 GN=Gfap PE=1 SV=4	-0.174887	0.400245	430	49.9	5.34	cell differentiation;cell organization and biogenesis;regulation of biological process;response to stimulus	cytoplasm;cytoskeleton;membrane	catalytic activity;motor activity;protein binding;structural molecule activity	Pf00038, Pf01576, Pf04732, Pf05761, Pf12128	14580	ENSMUSG00000020932.14	Gfap	11	Jak-STAT signaling pathway		Spinal Cord Injury	1
P62482	Voltage-gated potassium channel subunit beta-2 OS=Mus musculus OX=10090 GN=Kcnab2 PE=1 SV=1	0.301688	0.401138	367	41	9	cell differentiation;cell organization and biogenesis;metabolic process;regulation of biological process;transport	cytoplasm;cytoskeleton;cytosol;membrane	catalytic activity;protein binding;transporter activity	Pf00248	16498	ENSMUSG00000028931.11	Kcnab2	4		Neutrophil degranulation; Voltage gated Potassium channels	Metapathway biotransformation	1
Q9Z0E0	Neurochondrin OS=Mus musculus OX=10090 GN=Ncdn PE=1 SV=1	0.301688	0.401138	729	78.8	5.54	cell organization and biogenesis;regulation of biological process	cytoplasm;cytosol;membrane;nucleus	protein binding	Pf05536	26562	ENSMUSG00000028833.13	Ncdn	4			Splicing factor NOVA regulated synaptic proteins	1	Met-loss+Acetyl [N-Term]
Q5DTL9	Sodium-driven chloride bicarbonate exchanger OS=Mus musculus OX=10090 GN=Slc4a10 PE=1 SV=2	-0.280345	0.401425	1118	125.7	6.51	cellular homeostasis;metabolic process;response to stimulus;transport	membrane	transporter activity	Pf00955, Pf07565	94229	ENSMUSG00000026904.17	Slc4a10	2		Bicarbonate transporters		1
Q8BPN8	DmX-like protein 2 OS=Mus musculus OX=10090 GN=Dmxl2 PE=1 SV=3	0.166066	0.40154	3032	338	6.42	cell organization and biogenesis;cellular homeostasis	membrane	protein binding	Pf00400, Pf12234	235380	ENSMUSG00000041268.17	Dmxl2	9				1
Q9JLM8	Serine/threonine-protein kinase DCLK1 OS=Mus musculus OX=10090 GN=Dclk1 PE=1 SV=1	0.212136	0.402854	756	84.1	8.87	cell differentiation;cell growth;cell organization and biogenesis;cellular component movement;development;metabolic process;regulation of biological process;response to stimulus		catalytic activity;nucleotide binding	Pf00069, Pf03607, Pf07714, Pf14531	13175	ENSMUSG00000027797.15	Dclk1	3				1
Q9CPW4	Actin-related protein 2/3 complex subunit 5 OS=Mus musculus OX=10090 GN=Arpc5 PE=1 SV=3	0.520258	0.403079	151	16.3	5.67	cell organization and biogenesis;cellular component movement;regulation of biological process	cytoplasm;cytoskeleton;endosome	protein binding;structural molecule activity	Pf04699	67771	ENSMUSG00000008475.13	Arpc5	1	Endocytosis; Regulation of actin cytoskeleton; Salmonella infection; Fc gamma R-mediated phagocytosis; Bacterial invasion of epithelial cells	RHO GTPases Activate WASPs and WAVEs; Neutrophil degranulation; Clathrin-mediated endocytosis; EPHB-mediated forward signaling; Regulation of actin dynamics for phagocytic cup formation	Regulation of Actin Cytoskeleton	1
P59325	Eukaryotic translation initiation factor 5 OS=Mus musculus OX=10090 GN=Eif5 PE=1 SV=1	0.520258	0.403079	429	48.9	5.52	cell organization and biogenesis;metabolic process;regulation of biological process	cytoplasm;cytosol;membrane	nucleotide binding;protein binding;RNA binding	Pf01873, Pf02020	217869; 102641436	ENSMUSG00000021282.16	Eif5; LOC100047658; LOC102641436	12; 10	RNA transport	Ribosomal scanning and start codon recognition; GTP hydrolysis and joining of the 60S ribosomal subunit	Translation Factors	1
Q8K4G5	Actin-binding LIM protein 1 OS=Mus musculus OX=10090 GN=Ablim1 PE=1 SV=1	0.520258	0.403079	861	96.7	8.63	cell organization and biogenesis;cellular component movement;regulation of biological process	cytoplasm;cytoskeleton	metal ion binding;protein binding	Pf00412, Pf02209	226251		Ablim1	19	Axon guidance			1
Q8K394	Inactive phospholipase C-like protein 2 OS=Mus musculus OX=10090 GN=Plcl2 PE=1 SV=2	0.520258	0.403079	1128	125.7	6.92	cell differentiation;cell proliferation;metabolic process;regulation of biological process;response to stimulus	cytoplasm	catalytic activity;protein binding;signal transducer activity	Pf00168, Pf00169, Pf00387, Pf00388, Pf09279, Pf12814	224860	ENSMUSG00000038910.6	Plcl2	17				1
P47962	60S ribosomal protein L5 OS=Mus musculus OX=10090 GN=Rpl5 PE=1 SV=3	-0.495683	0.404329	297	34.4	9.77	cell organization and biogenesis;metabolic process;regulation of biological process;response to stimulus	cytoplasm;membrane;nucleus;ribosome	protein binding;RNA binding;structural molecule activity	Pf00861, Pf14204	100503670	ENSMUSG00000058558.12	Rpl5	5	Ribosome	L13a-mediated translational silencing of Ceruloplasmin expression; Nonsense Mediated Decay (NMD) independent of the Exon Junction Complex (EJC); Nonsense Mediated Decay (NMD) enhanced by the Exon Junction Complex (EJC); GTP hydrolysis and joining of the 60S ribosomal subunit; Formation of a pool of free 40S subunits; Major pathway of rRNA processing in the nucleolus and cytosol; SRP-dependent cot…		1
Q9R257	Heme-binding protein 1 OS=Mus musculus OX=10090 GN=Hebp1 PE=1 SV=2	-0.495683	0.404329	190	21.1	5.26	metabolic process	cytoplasm;cytosol;mitochondrion		Pf04832	15199		Hebp1	6				1
Q8R050	Eukaryotic peptide chain release factor GTP-binding subunit ERF3A OS=Mus musculus OX=10090 GN=Gspt1 PE=1 SV=2	-0.495683	0.404329	636	68.6	5.21	cell organization and biogenesis;metabolic process	cytosol	catalytic activity;nucleotide binding;RNA binding	Pf00009, Pf03143, Pf03144, Pf07145	14852	ENSMUSG00000062203.14	Gspt1	16	mRNA surveillance pathway	Nonsense Mediated Decay (NMD) independent of the Exon Junction Complex (EJC); Nonsense Mediated Decay (NMD) enhanced by the Exon Junction Complex (EJC); Eukaryotic Translation Termination		1
P39053-4	Isoform 4 of Dynamin-1 OS=Mus musculus OX=10090 GN=Dnm1	-0.105537	0.406663	864	97.4	7.17	cell communication;cell organization and biogenesis;metabolic process;regulation of biological process;response to stimulus;transport	cytoplasm;cytoskeleton;Golgi;membrane	catalytic activity;nucleotide binding;protein binding;RNA binding	Pf00169, Pf00350, Pf01031, Pf02212	13429	ENSMUSG00000026825.17	Dnm1	2			One carbon metabolism and related pathways; Primary Focal Segmental Glomerulosclerosis FSGS; IL-3 Signaling Pathway; EGFR1 Signaling Pathway	1
Q99PT1	Rho GDP-dissociation inhibitor 1 OS=Mus musculus OX=10090 GN=Arhgdia PE=1 SV=3	0.25893	0.406706	204	23.4	5.2	regulation of biological process;response to stimulus	cytoplasm;cytosol;membrane;nucleus	enzyme regulator activity;protein binding	Pf02115	192662	ENSMUSG00000025132.13	Arhgdia	11	Neurotrophin signaling pathway; Vasopressin-regulated water reabsorption	Axonal growth inhibition (RHOA activation); Signalling by NGF; Rho GTPase cycle; Axonal growth stimulation		1	Met-loss+Acetyl [N-Term]
Q80Z24	Neuronal growth regulator 1 OS=Mus musculus OX=10090 GN=Negr1 PE=1 SV=1	-0.273291	0.407149	348	37.9	6.52	regulation of biological process;response to stimulus	membrane	protein binding	Pf00047, Pf07679, Pf13895, Pf13927	320840	ENSMUSG00000040037.13	Negr1	3	Cell adhesion molecules (CAMs)	Post-translational modification: synthesis of GPI-anchored proteins		1
P52480	Pyruvate kinase PKM OS=Mus musculus OX=10090 GN=Pkm PE=1 SV=4	-0.111986	0.40843	531	57.8	7.47	cell death;cell organization and biogenesis;metabolic process;response to stimulus	cytoplasm;cytosol;mitochondrion;nucleus	catalytic activity;metal ion binding;nucleotide binding;protein binding;RNA binding	Pf00224, Pf02887	18746	ENSMUSG00000032294.17	Pkm	9	Pyruvate metabolism; Type II diabetes mellitus; Metabolic pathways; Biosynthesis of amino acids; Purine metabolism; Glycolysis / Gluconeogenesis; Carbon metabolism; Central carbon metabolism in cancer; Glucagon signaling pathway; Viral carcinogenesis	Neutrophil degranulation; Glycolysis	Glycolysis and Gluconeogenesis; Purine metabolism	1	Met-loss [N-Term]
P97952	Sodium channel subunit beta-1 OS=Mus musculus OX=10090 GN=Scn1b PE=1 SV=1	-1.01026	0.409253	218	24.6	4.83	cellular component movement;regulation of biological process;response to stimulus;transport	membrane	protein binding;transporter activity		20266	ENSMUSG00000019194.15	Scn1b	7	Adrenergic signaling in cardiomyocytes	Phase 0 - rapid depolarisation		1
Q9JMC3	DnaJ homolog subfamily A member 4 OS=Mus musculus OX=10090 GN=Dnaja4 PE=1 SV=1	-1.01026	0.409253	397	44.9	7.58	metabolic process;regulation of biological process;response to stimulus	cytosol;membrane	metal ion binding;nucleotide binding;protein binding	Pf00226, Pf00684, Pf01556	58233	ENSMUSG00000032285.15	Dnaja4	9		HSP90 chaperone cycle for steroid hormone receptors (SHR)		1
P45377	Aldose reductase-related protein 2 OS=Mus musculus OX=10090 GN=Akr1b8 PE=1 SV=2	-1.01026	0.409253	316	36.1	6.37	metabolic process	cytoplasm	catalytic activity	Pf00248	14187	ENSMUSG00000029762.6	Akr1b8	6	Metabolic pathways; Glycerolipid metabolism; Fructose and mannose metabolism; Pentose and glucuronate interconversions; Galactose metabolism	Estrogen biosynthesis; Signaling by GPCR; Retinoid metabolism and transport		1
A6H5Z3	Exocyst complex component 6B OS=Mus musculus OX=10090 GN=Exoc6b PE=1 SV=1	-1.01026	0.409253	810	94.1	6.39	transport			Pf04091	75914	ENSMUSG00000033769.16	Exoc6b	6				1
Q99LB2	Dehydrogenase/reductase SDR family member 4 OS=Mus musculus OX=10090 GN=Dhrs4 PE=1 SV=3	-1.01026	0.409253	279	29.9	9.38	cell organization and biogenesis;metabolic process	membrane;mitochondrion;nucleus	catalytic activity;protein binding	Pf00106, Pf08659, Pf13561	28200	ENSMUSG00000022210.6	Dhrs4	14	Retinol metabolism; Metabolic pathways; Peroxisome	RA biosynthesis pathway		1
Q6PAK3	Protein arginine N-methyltransferase 8 OS=Mus musculus OX=10090 GN=Prmt8 PE=1 SV=2	-1.01026	0.409253	394	45.2	6.93	cell organization and biogenesis;metabolic process;regulation of biological process	cytosol;membrane;nucleus	catalytic activity;protein binding	Pf01135, Pf08241, Pf12847, Pf13847	381813	ENSMUSG00000030350.8	Prmt8	6				1
P61759	Prefoldin subunit 3 OS=Mus musculus OX=10090 GN=Vbp1 PE=1 SV=2	-1.01026	0.409253	196	22.4	6.28	cell organization and biogenesis;metabolic process	cytoplasm;cytosol;nucleus	protein binding	Pf02996	22327	ENSMUSG00000031197.11	Vbp1	X				1
Q9Z239	Phospholemman OS=Mus musculus OX=10090 GN=Fxyd1 PE=1 SV=1	-1.01026	0.409253	92	10.3	8.54	cellular homeostasis;regulation of biological process;transport	membrane	protein binding;transporter activity	Pf02038	56188	ENSMUSG00000036570.14	Fxyd1	7	cAMP signaling pathway	Ion transport by P-type ATPases; Ion homeostasis	Calcium Regulation in the Cardiac Cell	1
Q6ZWR6	Nesprin-1 OS=Mus musculus OX=10090 GN=Syne1 PE=1 SV=2	-1.01026	0.409253	8799	1009.3	5.59	cell differentiation;cell organization and biogenesis;regulation of biological process	cytoplasm;cytoskeleton;Golgi;membrane;nucleus	protein binding;RNA binding	Pf00307, Pf00435, Pf10541, Pf12128	64009		Syne1	10		Mus musculus biological processes; Meiotic Synapsis		1
Q9DBL7	Bifunctional coenzyme A synthase OS=Mus musculus OX=10090 GN=Coasy PE=1 SV=2	-1.01026	0.409253	563	62	7.11	metabolic process	cytoplasm;mitochondrion;organelle lumen	catalytic activity;nucleotide binding	Pf01121, Pf01467, Pf13207, Pf13238, Pf13671	71743	ENSMUSG00000001755.12	Coasy	11	Metabolic pathways; Pantothenate and CoA biosynthesis	Coenzyme A biosynthesis		1
A2BDX3	Adenylyltransferase and sulfurtransferase MOCS3 OS=Mus musculus OX=10090 GN=Mocs3 PE=1 SV=1	-1.01026	0.409253	460	49.3	7.49	metabolic process	cytoplasm;cytosol	catalytic activity;metal ion binding;nucleotide binding	Pf00581, Pf00899, Pf05237	69372	ENSMUSG00000074576.4	Mocs3	2	Sulfur relay system	Molybdenum cofactor biosynthesis		1
Q5U5Q9	BRCA1-A complex subunit RAP80 OS=Mus musculus OX=10090 GN=Uimc1 PE=1 SV=2	-1.01026	0.409253	727	81.4	6.51	cell organization and biogenesis;metabolic process;regulation of biological process;response to stimulus	nucleus	protein binding		20184		Uimc1	13	Homologous recombination			1
P0C5E4	Phosphatidylinositol phosphatase PTPRQ OS=Mus musculus OX=10090 GN=Ptprq PE=1 SV=1	-1.01026	0.409253	2300	256.6	5.8	cell differentiation;cell organization and biogenesis;metabolic process;regulation of biological process;response to stimulus	membrane	catalytic activity;protein binding;receptor activity;signal transducer activity	Pf00041, Pf00102, Pf13350	237523	ENSMUSG00000035916.8	Ptprq	10				1
Q9CQA9	Cancer-related nucleoside-triphosphatase homolog OS=Mus musculus OX=10090 GN=Ntpcr PE=1 SV=1	-1.01026	0.409253	190	20.7	9.72	metabolic process;response to stimulus	membrane	catalytic activity;nucleotide binding;RNA binding	Pf00004, Pf00910, Pf01637, Pf03029, Pf03266, Pf03308, Pf05496, Pf13173, Pf13191, Pf13207, Pf13238, Pf13401	66566	ENSMUSG00000031851.14	Ntpcr	8	Thiamine metabolism; Metabolic pathways; Purine metabolism		Purine metabolism	1
P62889	60S ribosomal protein L30 OS=Mus musculus OX=10090 GN=Rpl30 PE=1 SV=2	-1.01026	0.409253	115	12.8	9.63	defense response;metabolic process;response to stimulus	membrane;nucleus;ribosome	RNA binding;structural molecule activity	Pf01248	19946; 667779; 666899	ENSMUSG00000058600.13	Rpl30; Rpl30-ps8; Gm12191	15; 12; 11	Ribosome	L13a-mediated translational silencing of Ceruloplasmin expression; Nonsense Mediated Decay (NMD) independent of the Exon Junction Complex (EJC); Nonsense Mediated Decay (NMD) enhanced by the Exon Junction Complex (EJC); GTP hydrolysis and joining of the 60S ribosomal subunit; Formation of a pool of free 40S subunits; Major pathway of rRNA processing in the nucleolus and cytosol; SRP-dependent cot…	Selenium metabolism/Selenoproteins; Cytoplasmic Ribosomal Proteins; TNF-alpha NF-kB Signaling Pathway	1
Q9QZ73	DCN1-like protein 1 OS=Mus musculus OX=10090 GN=Dcun1d1 PE=2 SV=1	-1.01026	0.409253	259	30.1	5.34	metabolic process;regulation of biological process	cytosol;nucleus	protein binding	Pf03556, Pf14555	114893	ENSMUSG00000027708.14	Dcun1d1	3		Neddylation		1
Q91YE6	Importin-9 OS=Mus musculus OX=10090 GN=Ipo9 PE=1 SV=3	-1.01026	0.409253	1041	116	4.81	regulation of biological process;transport	cytoplasm;cytosol;membrane;nucleus	protein binding;transporter activity	Pf03810	226432		Ipo9	1			PluriNetWork	1	Met-loss+Acetyl [N-Term]
Q61686	Chromobox protein homolog 5 OS=Mus musculus OX=10090 GN=Cbx5 PE=1 SV=1	-1.01026	0.409253	191	22.2	5.86	regulation of biological process	chromosome;nucleus	protein binding	Pf00385, Pf01393	12419	ENSMUSG00000009575.14	Cbx5	15		Factors involved in megakaryocyte development and platelet production		1
Q91YJ2	Sorting nexin-4 OS=Mus musculus OX=10090 GN=Snx4 PE=1 SV=1	-1.01026	0.409253	450	51.7	5.8	cell organization and biogenesis;transport	cytoplasm;endosome;membrane	protein binding	Pf00787, Pf09325	69150	ENSMUSG00000022808.4	Snx4	16	Endocytosis			1
P63034	Cytohesin-2 OS=Mus musculus OX=10090 GN=Cyth2 PE=1 SV=2	-1.01026	0.409253	400	46.6	5.63	regulation of biological process	cytoplasm;membrane	protein binding	Pf00169, Pf01369, Pf15413	19158	ENSMUSG00000003269.16	Cyth2	7	Endocytosis; Phospholipase D signaling pathway	Intra-Golgi traffic		1
Q9QWW1	Homer protein homolog 2 OS=Mus musculus OX=10090 GN=Homer2 PE=1 SV=1	-1.01026	0.409253	354	40.5	6.01	metabolic process;regulation of biological process;response to stimulus	cytoplasm;cytosol;membrane	protein binding;structural molecule activity	Pf00568, Pf03962, Pf04111, Pf04124, Pf04156, Pf05557, Pf07227, Pf07888, Pf08317, Pf09726, Pf10186, Pf12128, Pf12325	26557	ENSMUSG00000025813.14	Homer2	7	FoxO signaling pathway; Glutamatergic synapse	Neurexins and neuroligins		1
P61226	Ras-related protein Rap-2b OS=Mus musculus OX=10090 GN=Rap2b PE=1 SV=1	0.404781	0.409865	183	20.5	4.81	regulation of biological process;response to stimulus	cytosol;endosome;membrane	catalytic activity;nucleotide binding;protein binding	Pf00009, Pf00071, Pf02421, Pf08477	74012	ENSMUSG00000036894.3	Rap2b	3		Neutrophil degranulation		1
Q9CZM2	60S ribosomal protein L15 OS=Mus musculus OX=10090 GN=Rpl15 PE=1 SV=4	0.404781	0.409865	204	24.1	11.62	metabolic process	membrane;nucleus;ribosome	protein binding;RNA binding;structural molecule activity	Pf00827	66480	ENSMUSG00000012405.15	Rpl15	14	Ribosome	L13a-mediated translational silencing of Ceruloplasmin expression; Nonsense Mediated Decay (NMD) independent of the Exon Junction Complex (EJC); Nonsense Mediated Decay (NMD) enhanced by the Exon Junction Complex (EJC); GTP hydrolysis and joining of the 60S ribosomal subunit; Formation of a pool of free 40S subunits; Major pathway of rRNA processing in the nucleolus and cytosol; SRP-dependent cot…	Cytoplasmic Ribosomal Proteins	1
Q63912	Oligodendrocyte-myelin glycoprotein OS=Mus musculus OX=10090 GN=Omg PE=1 SV=1	0.337667	0.410281	440	49.3	8.41	cell organization and biogenesis;regulation of biological process;response to stimulus	membrane	protein binding	Pf01462, Pf12799, Pf13855	18377		Omg	11				1
Q00493	Carboxypeptidase E OS=Mus musculus OX=10090 GN=Cpe PE=1 SV=2	-0.382225	0.410597	476	53.2	5.19	cell organization and biogenesis;metabolic process;regulation of biological process;response to stimulus	extracellular;Golgi;membrane	catalytic activity;metal ion binding;protein binding	Pf00246, Pf13620, Pf13715	12876	ENSMUSG00000037852.8	Cpe	8	Type I diabetes mellitus	Insulin processing		1
O35887	Calumenin OS=Mus musculus OX=10090 GN=Calu PE=1 SV=1	0.667816	0.41265	315	37	4.67		endoplasmic reticulum;extracellular;Golgi;membrane;organelle lumen	enzyme regulator activity;metal ion binding;protein binding	Pf13499	12321	ENSMUSG00000029767.16	Calu	6		Regulation of Insulin-like Growth Factor (IGF) transport and uptake by Insulin-like Growth Factor Binding Proteins (IGFBPs); Post-translational protein phosphorylation		1
Q91Z61	GTP-binding protein Di-Ras1 OS=Mus musculus OX=10090 GN=Diras1 PE=1 SV=1	0.667816	0.41265	198	22.3	8.9	regulation of biological process;response to stimulus	membrane	catalytic activity;nucleotide binding	Pf00071, Pf08477	208666	ENSMUSG00000043670.4	Diras1	10				1
P84089	Enhancer of rudimentary homolog OS=Mus musculus OX=10090 GN=Erh PE=1 SV=1	0.667816	0.41265	104	12.3	5.92	cell differentiation;metabolic process;regulation of biological process	membrane	DNA binding;nucleotide binding;RNA binding	Pf01133	13877	ENSMUSG00000021131.14; ENSMUSG00000063412.4	Erh	12; 8				1	Met-loss+Acetyl [N-Term]
P08122	Collagen alpha-2(IV) chain OS=Mus musculus OX=10090 GN=Col4a2 PE=1 SV=4	0.667816	0.41265	1707	167.2	8.48	cell differentiation;metabolic process;regulation of biological process;response to stimulus	extracellular	structural molecule activity	Pf01391, Pf01413	12827	ENSMUSG00000031503.13	Col4a2	8	AGE-RAGE signaling pathway in diabetic complications; Focal adhesion; Protein digestion and absorption; Small cell lung cancer; Pathways in cancer; ECM-receptor interaction; PI3K-Akt signaling pathway; Amoebiasis	Anchoring fibril formation; Laminin interactions; Crosslinking of collagen fibrils; Collagen chain trimerization; Integrin cell surface interactions; NCAM1 interactions; Collagen degradation; Non-integrin membrane-ECM interactions; Signaling by PDGF	Focal Adhesion-PI3K-Akt-mTOR-signaling pathway; Dysregulated miRNA Targeting in Insulin/PI3K-AKT Signaling; Focal Adhesion	1
Q80VD1	Protein FAM98B OS=Mus musculus OX=10090 GN=Fam98b PE=1 SV=1	0.667816	0.41265	429	45.3	8.5	metabolic process;regulation of biological process	cytoplasm;nucleus	catalytic activity;protein binding;RNA binding	Pf10239	68215	ENSMUSG00000027349.5	Fam98b	2				1
Q3UV17	Keratin, type II cytoskeletal 2 oral OS=Mus musculus OX=10090 GN=Krt76 PE=1 SV=1	0.667816	0.41265	594	62.8	8.43		nucleus	catalytic activity;motor activity;protein binding;structural molecule activity	Pf00038, Pf01576, Pf10473	77055	ENSMUSG00000075402.1	Krt76	15		Formation of the cornified envelope		1
Q9JL56	Glycerophosphodiester phosphodiesterase 1 OS=Mus musculus OX=10090 GN=Gde1 PE=1 SV=1	0.667816	0.41265	331	37.6	6.9	metabolic process;regulation of biological process;response to stimulus	membrane	catalytic activity;metal ion binding	Pf03009	56209	ENSMUSG00000033917.15	Gde1	7		Glycerophospholipid catabolism		1
Q9EQQ9	Protein O-GlcNAcase OS=Mus musculus OX=10090 GN=Oga PE=1 SV=2	0.667816	0.41265	916	103.1	4.92	cell death;cell organization and biogenesis;metabolic process;regulation of biological process;transport	cytoplasm;cytosol;membrane;mitochondrion;nucleus	catalytic activity;protein binding	Pf07555	76055	ENSMUSG00000025220.7	Mgea5	19	Insulin resistance			1
Q8K406	Leucine-rich repeat LGI family member 3 OS=Mus musculus OX=10090 GN=Lgi3 PE=1 SV=1	0.667816	0.41265	548	61.8	8.16	regulation of biological process;transport	extracellular	catalytic activity;protein binding	Pf03736, Pf12799, Pf13306, Pf13855	213469	ENSMUSG00000033595.6	Lgi3	14		LGI-ADAM interactions		1
P27048	Small nuclear ribonucleoprotein-associated protein B OS=Mus musculus OX=10090 GN=Snrpb PE=1 SV=1	0.667816	0.41265	231	23.6	10.9	cell organization and biogenesis;metabolic process	cytoplasm;cytosol;nucleus;spliceosomal complex	protein binding;RNA binding	Pf01423	20638	ENSMUSG00000027404.15	Snrpb	2	Spliceosome; Systemic lupus erythematosus	mRNA Splicing - Minor Pathway; Cleavage of Growing Transcript in the Termination Region ; mRNA Splicing - Major Pathway; snRNP Assembly; SLBP Dependent Processing of Replication-Dependent Histone Pre-mRNAs; SLBP independent Processing of Histone Pre-mRNAs	mRNA processing	1
P53657	Pyruvate kinase PKLR OS=Mus musculus OX=10090 GN=Pklr PE=1 SV=1	0.667816	0.41265	574	62.3	7.09	metabolic process;response to stimulus	cytoplasm;cytosol	catalytic activity;metal ion binding;nucleotide binding	Pf00224, Pf02887	18770		Pklr	3			Glycolysis and Gluconeogenesis; Purine metabolism	1
P11983	T-complex protein 1 subunit alpha OS=Mus musculus OX=10090 GN=Tcp1 PE=1 SV=3	0.202288	0.414474	556	60.4	6.16	metabolic process;regulation of biological process;transport	cytoplasm;cytoskeleton;Golgi	nucleotide binding;protein binding;RNA binding	Pf00118	21454	ENSMUSG00000068039.12	Tcp1	17		Cooperation of PDCL (PhLP1) and TRiC/CCT in G-protein beta folding; Association of TriC/CCT with target proteins during biosynthesis		1
Q64310	Surfeit locus protein 4 OS=Mus musculus OX=10090 GN=Surf4 PE=1 SV=1	0.989744	0.419209	269	30.4	7.78	cell organization and biogenesis;regulation of biological process	endoplasmic reticulum;Golgi;membrane	protein binding	Pf02077	20932	ENSMUSG00000014867.9	Surf4	2		COPI-dependent Golgi-to-ER retrograde traffic; Neutrophil degranulation		1
Q8CDG3	Deubiquitinating protein VCIP135 OS=Mus musculus OX=10090 GN=Vcpip1 PE=1 SV=1	0.989744	0.419209	1220	134.4	7.17	cell organization and biogenesis;metabolic process	cytoplasm;endoplasmic reticulum;Golgi	catalytic activity	Pf02338	70675		Vcpip1	1				1
Q91ZU6	Dystonin OS=Mus musculus OX=10090 GN=Dst PE=1 SV=2	0.989744	0.419209	7393	833.7	5.31	cell organization and biogenesis;cellular component movement;regulation of biological process;transport	cytoplasm;cytoskeleton;endoplasmic reticulum;membrane;nucleus	metal ion binding;protein binding	Pf00036, Pf00307, Pf00435, Pf00681, Pf02187, Pf02463, Pf06008, Pf11971, Pf12128, Pf13499, Pf13514, Pf13833	13518	ENSMUSG00000026131.18	Dst	1		Type I hemidesmosome assembly; Assembly of collagen fibrils and other multimeric structures	Alpha6-Beta4 Integrin Signaling Pathway	1
P47740	Aldehyde dehydrogenase family 3 member A2 OS=Mus musculus OX=10090 GN=Aldh3a2 PE=1 SV=2	0.989744	0.419209	484	53.9	8.35	metabolic process;response to stimulus	cytosol;endoplasmic reticulum;membrane;mitochondrion;nucleus	catalytic activity	Pf00171	11671	ENSMUSG00000010025.19	Aldh3a2	11	Histidine metabolism; Pyruvate metabolism; Arginine and proline metabolism; Tryptophan metabolism; Valine, leucine and isoleucine degradation; Metabolic pathways; Lysine degradation; Fatty acid degradation; Glycolysis / Gluconeogenesis; beta-Alanine metabolism; Ascorbate and aldarate metabolism; Glycerolipid metabolism; Pentose and glucuronate interconversions	Alpha-oxidation of phytanate; Sphingolipid de novo biosynthesis	Tryptophan metabolism	1
Q8C3Q5	Protein shisa-7 OS=Mus musculus OX=10090 GN=Shisa7 PE=1 SV=3	0.989744	0.419209	558	58.3	9.82	regulation of biological process	membrane		Pf13908	232813	ENSMUSG00000053550.13	Shisa7	7				1
Q6KAR6	Exocyst complex component 3 OS=Mus musculus OX=10090 GN=Exoc3 PE=1 SV=2	0.989744	0.419209	755	86.4	6.2	transport	cytoplasm;Golgi;membrane	protein binding	Pf06046	211446	ENSMUSG00000034152.5	Exoc3	13	Tight junction	Insulin processing; VxPx cargo-targeting to cilium		1
Q7TNG5	Echinoderm microtubule-associated protein-like 2 OS=Mus musculus OX=10090 GN=Eml2 PE=1 SV=1	0.989744	0.419209	649	70.7	6.28	regulation of biological process	cytoplasm;cytoskeleton	protein binding	Pf00400, Pf03451	72205	ENSMUSG00000040811.15	Eml2	7				1
P04627	Serine/threonine-protein kinase A-Raf OS=Mus musculus OX=10090 GN=Araf PE=1 SV=2	0.989744	0.419209	604	67.5	9.11	cell differentiation;development;metabolic process;regulation of biological process;response to stimulus	cytosol;mitochondrion	catalytic activity;metal ion binding;nucleotide binding;protein binding;signal transducer activity	Pf00069, Pf00130, Pf02196, Pf07714, Pf14531	11836	ENSMUSG00000001127.12	Araf	X	ErbB signaling pathway; FoxO signaling pathway; Acute myeloid leukemia; Regulation of actin cytoskeleton; Progesterone-mediated oocyte maturation; Insulin signaling pathway; Endometrial cancer; Long-term potentiation; Breast cancer; Melanoma; Non-small cell lung cancer; Proteoglycans in cancer; Long-term depression; Pathways in cancer; Hepatitis C; Alcoholism; Pancreatic cancer; Vascular smooth m…	Negative regulation of MAPK pathway; RAF activation; Interleukin-20 family signaling	ErbB signaling pathway; MAPK Cascade; ESC Pluripotency Pathways; EGFR1 Signaling Pathway; Integrin-mediated Cell Adhesion; Focal Adhesion	1
Q6DFV3	Rho GTPase-activating protein 21 OS=Mus musculus OX=10090 GN=Arhgap21 PE=1 SV=1	0.989744	0.419209	1944	215.6	7.64	cell organization and biogenesis;cellular component movement;regulation of biological process;response to stimulus;transport	cytoplasm;cytoskeleton;Golgi;membrane	enzyme regulator activity;protein binding	Pf00169, Pf00595, Pf00620, Pf13180, Pf15410	71435		Arhgap21	2				1
Q9CTY5	Calcium uptake protein 3, mitochondrial OS=Mus musculus OX=10090 GN=Micu3 PE=2 SV=2	0.989744	0.419209	523	59.8	7.15		membrane;mitochondrion	metal ion binding	Pf00036, Pf13833	78506	ENSMUSG00000039478.15	Efha2; Micu3	8		Processing of SMDT1		1
P14576	Signal recognition particle 54 kDa protein OS=Mus musculus OX=10090 GN=Srp54 PE=1 SV=2	0.989744	0.419209	504	55.7	8.75	cell organization and biogenesis;metabolic process;transport	cytoplasm;cytosol;nucleus	catalytic activity;nucleotide binding;RNA binding	Pf00448, Pf01656, Pf02881, Pf02978, Pf03205, Pf09974, Pf13207, Pf13671	24067; 665155	ENSMUSG00000073079.5; ENSMUSG00000112449.1	Srp54a; Srp54b	12	Protein export	Translation; SRP-dependent cotranslational protein targeting to membrane	mRNA processing	1
Q9D428	Golgin subfamily A member 7B OS=Mus musculus OX=10090 GN=GOLGA7B PE=1 SV=1	0.989744	0.419209	167	18.3	6.01	cell organization and biogenesis;metabolic process;transport	Golgi;membrane	catalytic activity	Pf10256	71146	ENSMUSG00000042532.14	Golga7b	19				1
O89084	cAMP-specific 3',5'-cyclic phosphodiesterase 4A OS=Mus musculus OX=10090 GN=Pde4a PE=1 SV=2	0.989744	0.419209	844	93.5	5.26	metabolic process;regulation of biological process;response to stimulus	cytoplasm;cytosol;membrane;nucleus	catalytic activity;metal ion binding;nucleotide binding	Pf00233	18577	ENSMUSG00000032177.17	Pde4a	9	Morphine addiction; Purine metabolism; cAMP signaling pathway	DARPP-32 events; G alpha (s) signalling events	Purine metabolism; G Protein Signaling Pathways	1
Q6P5F7	Protein tweety homolog 3 OS=Mus musculus OX=10090 GN=Ttyh3 PE=1 SV=1	0.989744	0.419209	524	57.7	5.85	transport	membrane	transporter activity	Pf04906, Pf05478	78339	ENSMUSG00000036565.7	Ttyh3	5		Stimuli-sensing channels		1
P21300	Aldo-keto reductase family 1 member B7 OS=Mus musculus OX=10090 GN=Akr1b7 PE=1 SV=4	0.989744	0.419209	316	36	7.25	metabolic process	cytoplasm;mitochondrion	catalytic activity	Pf00248	11997	ENSMUSG00000052131.7	Akr1b7	6	Metabolic pathways; Glycerolipid metabolism; Fructose and mannose metabolism; Pentose and glucuronate interconversions; Galactose metabolism	Estrogen biosynthesis; Signaling by GPCR; Retinoid metabolism and transport		1
Q9QYG0	Protein NDRG2 OS=Mus musculus OX=10090 GN=Ndrg2 PE=1 SV=1	-0.224381	0.419813	371	40.8	5.4	cell differentiation;development;regulation of biological process;response to stimulus	cytoplasm;Golgi;nucleus		Pf00561, Pf03096, Pf12697	29811	ENSMUSG00000004558.14	Ndrg2	14				1	Met-loss+Acetyl [N-Term]
Q9WTX5	S-phase kinase-associated protein 1 OS=Mus musculus OX=10090 GN=Skp1 PE=1 SV=3	0.324163	0.419999	163	18.7	4.54	cell organization and biogenesis;metabolic process	cytoplasm;cytosol;nucleus	catalytic activity;protein binding	Pf01466, Pf03931	21402	ENSMUSG00000036309.14	Skp1a	11	Herpes simplex infection; Wnt signaling pathway; Ubiquitin mediated proteolysis; Circadian rhythm; Oocyte meiosis; Cell cycle; TGF-beta signaling pathway; Protein processing in endoplasmic reticulum	NIK-->noncanonical NF-kB signaling; Degradation of beta-catenin by the destruction complex; Prolactin receptor signaling; SCF-beta-TrCP mediated degradation of Emi1; Regulation of RUNX2 expression and activity; SCF(Skp2)-mediated degradation of p27/p21; Neddylation; GLI3 is processed to GLI3R by the proteasome; Dectin-1 mediated noncanonical NF-kB signaling; Activation of NF-kappaB in B cells; Ac…	TNF-alpha NF-kB Signaling Pathway; Delta-Notch Signaling Pathway; Wnt Signaling Pathway NetPath	1
Q811D0	Disks large homolog 1 OS=Mus musculus OX=10090 GN=Dlg1 PE=1 SV=1	0.180075	0.420661	905	100.1	5.8	cell communication;cell organization and biogenesis;cell proliferation;metabolic process;regulation of biological process;response to stimulus	cytoplasm;cytosol;endoplasmic reticulum;Golgi;membrane;nucleus	catalytic activity;protein binding;structural molecule activity	Pf00018, Pf00595, Pf00625, Pf07653, Pf09058, Pf10600, Pf10608	13383	ENSMUSG00000022770.16	Dlg1	16	T cell receptor signaling pathway; Hippo signaling pathway; HTLV-I infection; Viral carcinogenesis	Trafficking of AMPA receptors; Activation of Ca-permeable Kainate Receptor; Synaptic adhesion-like molecules	Wnt Signaling Pathway NetPath	1
Q9ER00	Syntaxin-12 OS=Mus musculus OX=10090 GN=Stx12 PE=1 SV=1	-0.363893	0.421608	274	31.2	5.44	cell organization and biogenesis;regulation of biological process;transport	endosome;Golgi;membrane	protein binding	Pf00804, Pf05739, Pf14523	100226	ENSMUSG00000028879.4	Stx12	4	Phagosome			1
Q8CBE3	WD repeat-containing protein 37 OS=Mus musculus OX=10090 GN=Wdr37 PE=1 SV=1	-0.363893	0.421608	496	55	7.23	metabolic process		protein binding	Pf00400, Pf05103	207615	ENSMUSG00000021147.16	Wdr37	13				1
Q99020	Heterogeneous nuclear ribonucleoprotein A/B OS=Mus musculus OX=10090 GN=Hnrnpab PE=1 SV=1	-0.363893	0.421608	285	30.8	7.91	cell organization and biogenesis;metabolic process;regulation of biological process	cytoplasm;nucleus	DNA binding;protein binding;RNA binding	Pf00076, Pf08143, Pf13893, Pf14259	15384	ENSMUSG00000020358.17	Hnrnpab	11			mRNA processing	1
P97300-3	Isoform 3 of Neuroplastin OS=Mus musculus OX=10090 GN=Nptn	-0.363893	0.421608	277	30.8	7.49	cell organization and biogenesis;regulation of biological process	membrane	protein binding	Pf07679, Pf07686, Pf13895, Pf13927	20320	ENSMUSG00000032336.17	Nptn	9				1
P62196	26S proteasome regulatory subunit 8 OS=Mus musculus OX=10090 GN=Psmc5 PE=1 SV=1	-0.457715	0.422209	406	45.6	7.55	metabolic process;regulation of biological process;response to stimulus	cytoplasm;membrane;nucleus;proteasome	catalytic activity;nucleotide binding;protein binding;RNA binding	Pf00004, Pf00910, Pf01057, Pf01078, Pf05496, Pf06068, Pf06414, Pf07724, Pf07726, Pf07728, Pf13191, Pf13207, Pf13401	19184	ENSMUSG00000020708.12	Psmc5	11	Proteasome; Epstein-Barr virus infection	The role of GTSE1 in G2/M progression after G2 checkpoint; CDT1 association with the CDC6:ORC:origin complex; Ubiquitin Mediated Degradation of Phosphorylated Cdc25A; RUNX1 regulates transcription of genes involved in differentiation of HSCs; Degradation of beta-catenin by the destruction complex; Autodegradation of the E3 ubiquitin ligase COP1; UCH proteinases; MAPK6/MAPK4 signaling; SCF-beta-Tr…	Proteasome Degradation	1
Q03137	Ephrin type-A receptor 4 OS=Mus musculus OX=10090 GN=Epha4 PE=1 SV=2	-0.457715	0.422209	986	109.7	6.51	cell organization and biogenesis;cellular component movement;development;metabolic process;regulation of biological process;response to stimulus	cell surface;cytoplasm;endoplasmic reticulum;endosome;Golgi;membrane	catalytic activity;nucleotide binding;protein binding;receptor activity;signal transducer activity	Pf00041, Pf00069, Pf00536, Pf01404, Pf07647, Pf07699, Pf07714, Pf14575	13838	ENSMUSG00000026235.14	Epha4	1	Axon guidance	EPHA-mediated growth cone collapse; EPH-ephrin mediated repulsion of cells	Spinal Cord Injury; Gene regulatory network modelling somitogenesis	1
Q8C854-1	Isoform 3 of Myelin expression factor 2 OS=Mus musculus OX=10090 GN=Myef2	-0.457715	0.422209	488	52.2	8.38	regulation of biological process	nucleus	DNA binding;RNA binding	Pf00076, Pf13893, Pf14259	17876		Myef2	2			Mitochondrial Gene Expression; MicroRNAs in Cardiomyocyte Hypertrophy; mRNA processing	1
Q9Z2U0	Proteasome subunit alpha type-7 OS=Mus musculus OX=10090 GN=Psma7 PE=1 SV=1	0.275146	0.423247	248	27.8	8.46	metabolic process	cytoplasm;cytosol;nucleus;proteasome	catalytic activity;protein binding	Pf00227, Pf10584	26444	ENSMUSG00000027566.14	Psma7	2	Proteasome	The role of GTSE1 in G2/M progression after G2 checkpoint; CDT1 association with the CDC6:ORC:origin complex; Ubiquitin Mediated Degradation of Phosphorylated Cdc25A; RUNX1 regulates transcription of genes involved in differentiation of HSCs; Degradation of beta-catenin by the destruction complex; Autodegradation of the E3 ubiquitin ligase COP1; UCH proteinases; MAPK6/MAPK4 signaling; SCF-beta-Tr…	Proteasome Degradation	1
O55125	Protein NipSnap homolog 1 OS=Mus musculus OX=10090 GN=Nipsnap1 PE=1 SV=1	-0.254182	0.423283	284	33.3	9.44		membrane;mitochondrion	protein binding	Pf07978	18082	ENSMUSG00000034285.15	Nipsnap1	11				1
Q64487-1	Isoform C of Receptor-type tyrosine-protein phosphatase delta OS=Mus musculus OX=10090 GN=Ptprd	0.382061	0.423492	1893	212	6.68	cell differentiation;cell organization and biogenesis;metabolic process;regulation of biological process	membrane	catalytic activity;protein binding	Pf00041, Pf00047, Pf00102, Pf07679, Pf13895, Pf13927, Pf14566	19266		Ptprd	4				1
Q8R3P0	Aspartoacylase OS=Mus musculus OX=10090 GN=Aspa PE=1 SV=2	0.47517	0.424239	312	35.3	6.58	metabolic process;regulation of biological process	cytoplasm;cytosol;nucleus	catalytic activity;metal ion binding;protein binding	Pf04952	11484	ENSMUSG00000020774.9	Aspa	11	Histidine metabolism; Metabolic pathways; Alanine, aspartate and glutamate metabolism	Amino acid synthesis and interconversion (transamination)	Alanine and aspartate metabolism	1
Q7TMK9-2	Isoform 2 of Heterogeneous nuclear ribonucleoprotein Q OS=Mus musculus OX=10090 GN=Syncrip	0.47517	0.424239	562	62.6	7.56	cell differentiation;metabolic process;regulation of biological process;response to stimulus	cytoplasm;endoplasmic reticulum;membrane;nucleus;spliceosomal complex	RNA binding	Pf00076, Pf13893, Pf14259	56403	ENSMUSG00000032423.12	Syncrip	9			mRNA processing	1
Q9DBG3	AP-2 complex subunit beta OS=Mus musculus OX=10090 GN=Ap2b1 PE=1 SV=1	-0.118898	0.426946	937	104.5	5.38	cell organization and biogenesis;transport	membrane	protein binding;transporter activity	Pf01602, Pf02883, Pf09066, Pf12717, Pf13646	71770	ENSMUSG00000035152.14	Ap2b1	11	Endocytosis; Endocrine and other factor-regulated calcium reabsorption; Huntington's disease; Synaptic vesicle cycle	WNT5A-dependent internalization of FZD4; Trafficking of GluR2-containing AMPA receptors; VLDLR internalisation and degradation; Retrograde neurotrophin signalling; WNT5A-dependent internalization of FZD2, FZD5 and ROR2; Recycling pathway of L1; MHC class II antigen presentation; Cargo recognition for clathrin-mediated endocytosis; LDL clearance		1
P61922	4-aminobutyrate aminotransferase, mitochondrial OS=Mus musculus OX=10090 GN=Abat PE=1 SV=1	0.212136	0.427424	500	56.4	8.09	metabolic process;regulation of biological process;response to stimulus	mitochondrion;organelle lumen	catalytic activity;metal ion binding;protein binding	Pf00202, Pf13481	268860	ENSMUSG00000057880.12	Abat	16	GABAergic synapse; Valine, leucine and isoleucine degradation; Metabolic pathways; Butanoate metabolism; beta-Alanine metabolism; Propanoate metabolism; Alanine, aspartate and glutamate metabolism	Degradation of GABA	Alanine and aspartate metabolism	1
Q9QYG0-2	Isoform 2 of Protein NDRG2 OS=Mus musculus OX=10090 GN=Ndrg2	-0.216707	0.427456	357	39.3	5.63	cell differentiation;development;regulation of biological process;response to stimulus	cytoplasm;Golgi;nucleus		Pf00561, Pf03096, Pf12697	29811	ENSMUSG00000004558.14	Ndrg2	14				1	Met-loss+Acetyl [N-Term]
P52480-2	Isoform M1 of Pyruvate kinase PKM OS=Mus musculus OX=10090 GN=Pkm	-0.101887	0.428068	531	57.9	7.14	cell death;cell organization and biogenesis;metabolic process;response to stimulus	cytoplasm;cytosol;mitochondrion;nucleus	catalytic activity;metal ion binding;nucleotide binding;protein binding;RNA binding	Pf00224, Pf02887	18746	ENSMUSG00000032294.17	Pkm	9	Pyruvate metabolism; Type II diabetes mellitus; Metabolic pathways; Biosynthesis of amino acids; Purine metabolism; Glycolysis / Gluconeogenesis; Carbon metabolism; Central carbon metabolism in cancer; Glucagon signaling pathway; Viral carcinogenesis		Glycolysis and Gluconeogenesis; Purine metabolism	1	Met-loss [N-Term]
P21279	Guanine nucleotide-binding protein G(q) subunit alpha OS=Mus musculus OX=10090 GN=Gnaq PE=1 SV=4	-0.248416	0.428341	359	42.1	5.68	cell organization and biogenesis;regulation of biological process;response to stimulus	cytosol;membrane;nucleus	catalytic activity;enzyme regulator activity;metal ion binding;nucleotide binding;protein binding;signal transducer activity	Pf00025, Pf00503	14682	ENSMUSG00000024639.5	Gnaq	19	Oxytocin signaling pathway; Cholinergic synapse; Chagas disease (American trypanosomiasis); Retrograde endocannabinoid signaling; Pancreatic secretion; Dopaminergic synapse; African trypanosomiasis; Long-term potentiation; Endocrine and other factor-regulated calcium reabsorption; Platelet activation; Melanogenesis; Thyroid hormone synthesis; Huntington's disease; Sphingolipid signaling pathway; …	Platelet sensitization by LDL; ADP signalling through P2Y purinoceptor 1; Fatty Acids bound to GPR40 (FFAR1) regulate insulin secretion; Acetylcholine regulates insulin secretion; Thrombin signalling through proteinase activated receptors (PARs); Gastrin-CREB signalling pathway via PKC and MAPK; Thromboxane signalling through TP receptor	Alzheimers Disease; G Protein Signaling Pathways; Myometrial Relaxation and Contraction Pathways; Calcium Regulation in the Cardiac Cell	1
P29387	Guanine nucleotide-binding protein subunit beta-4 OS=Mus musculus OX=10090 GN=Gnb4 PE=1 SV=4	-0.290364	0.429531	340	37.4	6.16	regulation of biological process;response to stimulus	membrane	catalytic activity;protein binding;signal transducer activity	Pf00400	14696	ENSMUSG00000027669.14	Gnb4	3	Morphine addiction; Cholinergic synapse; Retrograde endocannabinoid signaling; Dopaminergic synapse; Ras signaling pathway; GABAergic synapse; Chemokine signaling pathway; Glutamatergic synapse; Pathways in cancer; Alcoholism; PI3K-Akt signaling pathway; Circadian entrainment; Serotonergic synapse	Glucagon signaling in metabolic regulation; Glucagon-type ligand receptors; Vasopressin regulates renal water homeostasis via Aquaporins; Cooperation of PDCL (PhLP1) and TRiC/CCT in G-protein beta folding; Glucagon-like Peptide-1 (GLP1) regulates insulin secretion; Adrenaline,noradrenaline inhibits insulin secretion	Chemokine signaling pathway; Focal Adhesion-PI3K-Akt-mTOR-signaling pathway; Myometrial Relaxation and Contraction Pathways; Calcium Regulation in the Cardiac Cell	1	Met-loss+Acetyl [N-Term]
P10637-5	Isoform Tau-D of Microtubule-associated protein tau OS=Mus musculus OX=10090 GN=Mapt	-0.168954	0.42999	372	38.9	9.5	cell death;cell growth;cell organization and biogenesis;cellular component movement;metabolic process;regulation of biological process;response to stimulus;transport	cytoplasm;cytoskeleton;cytosol;membrane;nucleus	DNA binding;protein binding	Pf00418	17762	ENSMUSG00000018411.17	Mapt	11			Alzheimers Disease; IL-6 signaling Pathway; MAPK signaling pathway	1
P47199	Quinone oxidoreductase OS=Mus musculus OX=10090 GN=Cryz PE=1 SV=1	-0.595219	0.430481	331	35.2	8.07	cell organization and biogenesis;metabolic process	cytoplasm;cytosol	catalytic activity;metal ion binding;nucleotide binding;RNA binding	Pf00107, Pf08240, Pf13602	12972	ENSMUSG00000028199.18	Cryz	3				1
O55100	Synaptogyrin-1 OS=Mus musculus OX=10090 GN=Syngr1 PE=1 SV=2	-0.595219	0.430481	234	25.6	4.65	cell organization and biogenesis;regulation of biological process;transport	membrane		Pf01284	20972	ENSMUSG00000022415.12	Syngr1	15		Neutrophil degranulation		1
P60840	Alpha-endosulfine OS=Mus musculus OX=10090 GN=Ensa PE=1 SV=1	-0.595219	0.430481	121	13.3	7.24	cell division;regulation of biological process;response to stimulus	cytoplasm	enzyme regulator activity;protein binding	Pf04667	56205	ENSMUSG00000038619.12	Ensa	3		MASTL Facilitates Mitotic Progression		1
P62315	Small nuclear ribonucleoprotein Sm D1 OS=Mus musculus OX=10090 GN=Snrpd1 PE=1 SV=1	-0.595219	0.430481	119	13.3	11.56	cell organization and biogenesis;metabolic process	cytoplasm;cytosol;nucleus;spliceosomal complex	RNA binding	Pf01423	20641	ENSMUSG00000002477.4	Snrpd1	18	Spliceosome; Systemic lupus erythematosus	mRNA Splicing - Major Pathway; mRNA Splicing - Minor Pathway; snRNP Assembly	mRNA processing	1
Q9DBE8	Alpha-1,3/1,6-mannosyltransferase ALG2 OS=Mus musculus OX=10090 GN=Alg2 PE=1 SV=2	-0.595219	0.430481	415	47.4	7.97	metabolic process;response to stimulus	cytoplasm;membrane;nucleus	catalytic activity;protein binding	Pf00534, Pf13439, Pf13524, Pf13579, Pf13692	56737	ENSMUSG00000039740.6	Alg2	4	Metabolic pathways; N-Glycan biosynthesis	Biosynthesis of the N-glycan precursor (dolichol lipid-linked oligosaccharide, LLO) and transfer to a nascent protein		1
Q99MK8	Beta-adrenergic receptor kinase 1 OS=Mus musculus OX=10090 GN=Grk2 PE=1 SV=2	-0.595219	0.430481	689	79.6	7.28	metabolic process;regulation of biological process;response to stimulus;transport	cytoplasm;membrane	catalytic activity;enzyme regulator activity;nucleotide binding;protein binding;receptor activity;signal transducer activity	Pf00069, Pf00169, Pf00615, Pf07714	110355	ENSMUSG00000024858.13	Adrbk1; Grk2	19	Endocytosis; Morphine addiction; Chemokine signaling pathway; Glutamatergic synapse; Hedgehog signaling pathway; Olfactory transduction	Calmodulin induced events; Activation of SMO; G alpha (s) signalling events; Gastrin-CREB signalling pathway via PKC and MAPK; Cargo recognition for clathrin-mediated endocytosis	Chemokine signaling pathway	1
P83882	60S ribosomal protein L36a OS=Mus musculus OX=10090 GN=Rpl36a PE=3 SV=2	-0.595219	0.430481	106	12.4	10.58	metabolic process;response to stimulus	cytoplasm;cytosol;membrane;nucleus;ribosome	structural molecule activity	Pf00935	66483; 19982; 100043893	ENSMUSG00000079435.9; ENSMUSG00000049751.6	Rpl36al; Rpl36a; Rpl36a-ps3	12; X; 6	Ribosome		Cytoplasmic Ribosomal Proteins	1
Q64436	Potassium-transporting ATPase alpha chain 1 OS=Mus musculus OX=10090 GN=Atp4a PE=1 SV=3	-0.347291	0.431981	1033	113.9	5.88	regulation of biological process;response to stimulus;transport	membrane	catalytic activity;metal ion binding;nucleotide binding;protein binding;transporter activity	Pf00122, Pf00689, Pf00690, Pf00702, Pf08282, Pf09040, Pf12710, Pf13246	11944		Atp4a	7				1
Q9JL62	Glycolipid transfer protein OS=Mus musculus OX=10090 GN=Gltp PE=1 SV=3	0.361712	0.436305	209	23.7	7.39	transport	cytoplasm;cytosol;membrane	protein binding;transporter activity	Pf08718	56356	ENSMUSG00000011884.13	Gltp	5		Glycosphingolipid metabolism		1	Met-loss+Acetyl [N-Term]
P27546	Microtubule-associated protein 4 OS=Mus musculus OX=10090 GN=Map4 PE=1 SV=3	0.361712	0.436305	1125	117.4	4.98	cell division;cell organization and biogenesis;cellular component movement;regulation of biological process	cytoplasm;cytoskeleton	protein binding;RNA binding	Pf00418	17758	ENSMUSG00000032479.15	Map4; Mtap4	9				1
Q9DCN2	NADH-cytochrome b5 reductase 3 OS=Mus musculus OX=10090 GN=Cyb5r3 PE=1 SV=3	0.361712	0.436305	301	34.1	8.38	metabolic process	cytoplasm;endoplasmic reticulum;membrane;mitochondrion	catalytic activity;nucleotide binding;protein binding	Pf00175, Pf00970	109754	ENSMUSG00000018042.17	Cyb5r3	15	Amino sugar and nucleotide sugar metabolism	Phase I - Functionalization of compounds; Neutrophil degranulation; Vitamin C (ascorbate) metabolism	Oxidation by Cytochrome P450	1
Q9EPN1	Neurobeachin OS=Mus musculus OX=10090 GN=Nbea PE=1 SV=1	-0.281558	0.436309	2936	326.5	6.2	transport	cytosol;membrane	protein binding	Pf02138, Pf06469, Pf13385, Pf14844	26422	ENSMUSG00000027799.12	Nbea	3				1
Q8R464	Cell adhesion molecule 4 OS=Mus musculus OX=10090 GN=Cadm4 PE=1 SV=1	0.259833	0.436857	388	42.7	6.3		membrane	protein binding;receptor activity	Pf00047, Pf02124, Pf07679, Pf07686, Pf08205, Pf13895, Pf13927	260299	ENSMUSG00000054793.8	Cadm4	7				1
P00405	Cytochrome c oxidase subunit 2 OS=Mus musculus OX=10090 GN=Mtco2 PE=1 SV=1	-0.237667	0.438022	227	26	4.73	metabolic process;response to stimulus;transport	membrane;mitochondrion	catalytic activity;metal ion binding;transporter activity	Pf00116, Pf02790	17709; 3338897	ENSMUSG00000064354.1	COX2	MT	Metabolic pathways; Huntington's disease; Non-alcoholic fatty liver disease (NAFLD); Oxidative phosphorylation; Parkinson's disease; Alzheimer's disease; Cardiac muscle contraction		Selenium Micronutrient Network; Electron Transport Chain	1
Q8C8R3-2	Isoform 2 of Ankyrin-2 OS=Mus musculus OX=10090 GN=Ank2	0.105737	0.438228	3926	428.5	5.16	cell communication;cell organization and biogenesis;cellular homeostasis;regulation of biological process;response to stimulus	cytoplasm;cytoskeleton;membrane	protein binding	Pf00023, Pf00531, Pf00791, Pf03326, Pf12796, Pf13606, Pf13637, Pf13857	109676		Ank2	3				1
Q71M36-2	Isoform 2 of Chondroitin sulfate proteoglycan 5 OS=Mus musculus OX=10090 GN=Cspg5	-0.425294	0.438492	539	57.3	4.44	cell differentiation;development;regulation of biological process	endoplasmic reticulum;Golgi;membrane		Pf04094, Pf06566, Pf06567	29873	ENSMUSG00000032482.9	Cspg5	9				1
P11881	Inositol 1,4,5-trisphosphate receptor type 1 OS=Mus musculus OX=10090 GN=Itpr1 PE=1 SV=2	-0.425294	0.438492	2749	313	6.04	cell death;cellular homeostasis;regulation of biological process;response to stimulus;transport	cytoplasm;endoplasmic reticulum;membrane	metal ion binding;protein binding;receptor activity;signal transducer activity;transporter activity	Pf00520, Pf01365, Pf02815, Pf08454, Pf08709	16438	ENSMUSG00000030102.11	Itpr1	6	Oxytocin signaling pathway; Cholinergic synapse; Retrograde endocannabinoid signaling; Pancreatic secretion; Dopaminergic synapse; NOD-like receptor signaling pathway; Long-term potentiation; Platelet activation; Thyroid hormone synthesis; Oocyte meiosis; Huntington's disease; Glutamatergic synapse; Proteoglycans in cancer; Long-term depression; cGMP-PKG signaling pathway; Calcium signaling pathw…	Antigen activates B Cell Receptor (BCR) leading to generation of second messengers; Ion homeostasis; Effects of PIP2 hydrolysis; Glucagon-like Peptide-1 (GLP1) regulates insulin secretion; Gastrin-CREB signalling pathway via PKC and MAPK; cGMP effects; Elevation of cytosolic Ca2+ levels	Alzheimers Disease; G Protein Signaling Pathways; Myometrial Relaxation and Contraction Pathways; Calcium Regulation in the Cardiac Cell	1
Q9R0K7	Plasma membrane calcium-transporting ATPase 2 OS=Mus musculus OX=10090 GN=Atp2b2 PE=1 SV=2	0.117358	0.439335	1198	132.5	5.96	cell differentiation;cell organization and biogenesis;cellular homeostasis;metabolic process;regulation of biological process;response to stimulus;transport	cytoplasm;endoplasmic reticulum;membrane	catalytic activity;metal ion binding;nucleotide binding;protein binding;transporter activity	Pf00122, Pf00689, Pf00690, Pf00702, Pf08282, Pf12424, Pf12710, Pf13246	11941	ENSMUSG00000030302.16	Atp2b2	6	Pancreatic secretion; cGMP-PKG signaling pathway; Calcium signaling pathway; Salivary secretion; cAMP signaling pathway; Adrenergic signaling in cardiomyocytes	Ion transport by P-type ATPases; Ion homeostasis; Reduction of cytosolic Ca++ levels	Calcium Regulation in the Cardiac Cell	1
Q9DCL9	Multifunctional protein ADE2 OS=Mus musculus OX=10090 GN=Paics PE=1 SV=4	-0.332184	0.441771	425	47	7.23	metabolic process	cytoplasm;membrane	catalytic activity;nucleotide binding;protein binding	Pf00731, Pf01259	67054	ENSMUSG00000029247.17	Paics	5	Metabolic pathways; Purine metabolism	Purine ribonucleoside monophosphate biosynthesis	Purine metabolism	1	Met-loss+Acetyl [N-Term]
Q8CGY8-2	Isoform 2 of UDP-N-acetylglucosamine--peptide N-acetylglucosaminyltransferase 110 kDa subunit OS=Mus musculus OX=10090 GN=Ogt	-0.232649	0.442658	1036	115.7	6.65	cell death;cell organization and biogenesis;cellular homeostasis;metabolic process;regulation of biological process;response to stimulus	cytoplasm;cytosol;membrane;mitochondrion;nucleus	catalytic activity;protein binding	Pf00515, Pf04184, Pf07719, Pf13176, Pf13181, Pf13374, Pf13414, Pf13424, Pf13428, Pf13429, Pf13431, Pf13432, Pf13844, Pf14559	108155	ENSMUSG00000034160.13	Ogt	X			PluriNetWork	1	Met-loss+Acetyl [N-Term]
[truncated: 2,617 more rows]

## Sheet: 3M_Hippo_WT-TG
Accession	Description	Log2Folds (normalized)	P-value	# AAs	MW [kDa]	calc. pI	Biological Process	Cellular Component	Molecular Function	Pfam IDs	Entrez Gene ID	Ensembl Gene ID	Gene Symbol	Chromosome	KEGG Pathways	Reactome Pathways	WikiPathways	# Protein Groups	Modifications
[truncated: 4,007 more rows]

[truncated: 7 more sheets: 3M_EVs_WT-TG, 6M_Cortex_WT-TG, 6M_Hippo_WT-TG, 6M_EVs_WT-TG, TG_Cortex_3M-6M, TG_Hippo_3M-6M, TG_EVs_3M-6M]
