# Supplementary material for: Multi‐proteomic analyses of 5xFAD mice reveal new molecular signatures of early‐stage Alzheimer's disease
Source: Aging Cell. 2024 Mar 4;23(6):e14137. doi: 10.1111/acel.14137 (PMC11166370; doi:10.1111/acel.14137)
Supplement: Supplementary file 3 — File S2. [file ACEL-23-e14137-s003.xlsx]

## Sheet: Table S1
No.	Group	Sex	Birth date (year)	Birth date (month)	Birth date (day)	Day of diagnosis	Age	MMSE score
1	Healthy	Female	1949	02	10	20210326	72	30
2	Healthy	Female	1945	09	10	20210406	75	30
3	Healthy	Male	1939	11	13	20210715	81	30
4	Healthy	Male	1943	01	19	20211028	78	30
5	Healthy	Female	1939	11	20	20210406	81	29
6	Healthy	Male	1953	05	16	20210512	67	29
7	Healthy	Male	1942	09	27	20210702	78	29
8	Healthy	Female	1955	01	15	20210824	66	29
9	Healthy	Male	1946	07	15	20210928	75	29
10	Healthy	Female	1943	06	06	20200123	76	28
11	Healthy	Male	1940	06	02	20210318	80	28
12	Healthy	Male	1962	08	14	20210318	58	28
13	Healthy	Male	1943	12	29	20210511	77	28
14	Healthy	Female	1947	07	15	20210604	73	28
15	Healthy	Male	1938	03	20	20210827	83	28
16	Healthy	Female	1942	06	13	20210827	79	28
17	Healthy	Female	1948	01	25	20210930	73	28
18	Healthy	Female	1946	03	16	20211008	75	28
19	Healthy	Male	1940	05	18	20211014	81	28
20	Healthy	Female	1946	02	15	20211111	75	28
21	Healthy	Male	1937	05	14	20210316	83	27
22	Healthy	Female	1938	07	15	20210504	82	27
23	Healthy	Female	1939	03	24	20210610	82	27
24	Healthy	Female	1943	10	17	20210614	77	27
25	Healthy	Female	1942	02	10	20210630	79	27
26	Healthy	Female	1941	09	26	20210720	79	27
27	Healthy	Female	1950	02	17	20210906	71	27
28	Healthy	Female	1934	08	06	20210325	86	26
29	Healthy	Female	1938	01	18	20210507	83	26
30	Healthy	Female	1956	07	20	20210603	64	26
31	Healthy	Female	1934	03	30	20210608	87	26
32	Healthy	Female	1940	08	01	20210624	80	26
33	Healthy	Male	1947	04	26	20210716	74	26
34	Healthy	Female	1957	03	24	20210806	64	26
35	Healthy	Female	1932	02	15	20210901	89	26
36	Healthy	Male	1955	07	08	20200625	64	26
37	Healthy	Female	1943	12	07	20211029	77	26
38	Healthy	Male	1938	05	10	20210324	82	25
39	Healthy	Female	1950	06	07	20210408	70	25
40	Healthy	Female	1949	02	07	20210504	72	25
41	Healthy	Female	1956	03	28	20210602	65	25
42	Healthy	Female	1954	10	15	20210621	66	25
43	Healthy	Male	1953	02	09	20211007	68	25
44	Healthy	Female	1944	12	30	20211007	76	25
45	Healthy	Female	1930	09	09	20210420	90	24
46	Healthy	Female	1943	01	10	20210630	78	24
47	Healthy	Male	1947	10	17	20211014	73	24
48	Early	Female	1958	07	15	20220120	63	23
49	Early	Female	1947	07	14	20220111	74	22
50	Early	Female	1964	05	15	20220325	57	22
51	Early	Female	1945	03	25	20230103	77	22
52	Early	Male	1949	02	01	20211115	72	21
53	Early	Female	1945	06	09	20220104	76	21
54	Early	Female	1936	02	12	20220204	85	21
55	Early	Male	1947	01	01	20220610	75	21
56	Early	Male	1959	03	14	20220712	63	21
57	Early	Female	1942	01	20	20221006	80	21
58	Early	Male	1938	02	13	20221110	84	21
59	Early	Female	1937	10	21	20220303	84	20
60	Early	Female	1954	06	16	20220602	67	20
61	Early	Female	1941	02	08	20220705	81	20
62	Early	Female	1961	02	02	20221118	61	20
63	Early	Male	1944	12	10	20211209	76	19
64	Early	Female	1945	06	28	20211216	76	19
65	Early	Female	1934	06	19	20211216	87	19
66	Early	Female	1939	11	30	20220222	82	19
67	Early	Male	1952	01	29	20220603	70	19
68	Early	Female	1954	01	04	20210722	67	19
69	Early	Female	1935	11	14	20211122	86	18
70	Early	Female	1938	01	10	20220107	83	18
71	Early	Female	1947	11	07	20200716	72	18
72	Early	Female	1959	01	13	20220816	63	18
73	Early	Female	1951	01	26	20220926	71	18
74	Early	Female	1943	02	10	20221011	79	18
75	Early	Male	1942	07	15	20211214	79	17
76	Early	Female	1941	11	10	20220107	80	17
77	Early	Female	1947	07	15	20220322	74	17
78	Early	Female	1944	08	15	20220524	77	17
79	Early	Male	1938	08	16	20211111	83	16
80	Early	Male	1949	03	27	20211119	72	16
81	Early	Female	1951	02	16	20211207	70	16
82	Early	Female	1941	04	08	20211224	80	16
83	Early	Female	1956	03	31	20220215	65	16
84	Early	Male	1967	12	10	20220224	54	16
85	Early	Male	1961	01	20	20220303	61	16
86	Early	Female	1965	08	20	20220415	56	16
87	Late	Male	1938	09	05	20190805	80	15
88	Late	Male	1940	08	19	20200312	79	15
89	Late	Male	1946	06	12	20200518	73	15
90	Late	Male	1953	04	01	20201116	67	15
91	Late	Female	1962	05	06	20201210	58	15
92	Late	Male	1938	10	27	20210122	82	15
93	Late	Male	1945	06	07	20200504	74	14
94	Late	Male	1961	01	29	20200903	59	14
95	Late	Female	1937	01	18	20201113	83	14
96	Late	Female	1938	06	16	20201127	82	14
97	Late	Male	1947	05	01	20210205	73	14
98	Late	Male	1944	05	21	20210308	76	14
99	Late	Female	1934	07	20	20191015	85	13
100	Late	Female	1946	12	20	20201127	73	13
101	Late	Female	1939	08	15	20201202	81	13
102	Late	Female	1949	08	24	20210120	71	13
103	Late	Male	1936	03	09	20191204	83	12
104	Late	Male	1960	01	12	20200728	60	12
105	Late	Male	1950	10	18	20201221	70	12
106	Late	Male	1959	11	29	20210218	61	12
107	Late	Female	1939	10	30	20191017	79	11
108	Late	Female	1937	01	24	20191122	82	11
109	Late	Male	1949	07	25	20200629	70	11
110	Late	Male	1933	04	10	20210122	87	11
111	Late	Male	1948	06	13	20200612	72	10
112	Late	Male	1953	01	11	20201204	67	10
113	Late	Male	1940	02	24	20210216	80	10
114	Late	Female	1934	10	25	20210312	86	10
115	Late	Female	1964	06	29	20200224	55	9
116	Late	Female	1942	03	02	20210224	78	9
117	Late	Female	1956	06	29	20200121	63	8
118	Late	Female	1948	12	27	20201208	71	8
119	Late	Female	1934	06	01	20210106	86	8
120	Late	Female	1944	05	22	20200803	76	6
121	Late	Male	1936	10	25	20201012	83	6
122	Late	Male	1944	11	30	20201215	76	6
123	Late	Male	1957	10	09	20210105	63	5
124	Late	Male	1941	08	13	20210305	79	4
125	Late	Male	1944	09	15	20201022	76	3
